# Supplementary material for: Pulmonary non-tuberculous mycobacteria in colonisation and disease in The Gambia
Source: Sci Rep. 2022 Nov 14;12:19523. doi: 10.1038/s41598-022-22777-x (PMC9663703; doi:10.1038/s41598-022-22777-x)
Supplement: Supplementary file 1 — Supplementary Information. [file 41598_2022_22777_MOESM1_ESM.xls]

## Sheet: NTM raw data
id	age	location	region	marital_status	ethnic_grp2	educationcode2	occupationcode2	ziehl-neelsen	gel band	species	sex	genus	cough	duration	fever	nightsweats	chestpain	breath_shortness	field_xray_recoding	loss_appetite	cough_blood	prior_tb	any_ntm	xray	cluster
1	50	Urban	GBR	Single	Mandinka	Read in English/Arabic	Dependent/Others	AFB seen	No band		Female		No		No	No	No	No	No symptoms and abnormal	No	No	No	No	Abnormal	001
2	52	Urban	GBR	Single	Wolof	Read in English/Arabic	Professional				Male		Yes	Cough>=2wks	No	Yes	Yes	No	Symptoms and abnormal	No	No	No		Abnormal	001
3	60	Urban	GBR	Married	Mandinka	Read in English/Arabic	Dependent/Others	AFB seen	Band	M. avium complex	Female	Mycobacteria	Yes	Cough>=2wks	No	No	Yes	No	Symptoms and abnormal	No	No	No	Yes	Abnormal	001
4	40	Urban	GBR	Single	Other	Read in English/Arabic	Service worker	AFB seen	No band		Female		No		No	No	No	No	No symptoms and abnormal	Yes	No	No	No	Abnormal	001
5	70	Urban	GBR	Married	Other	Other	Dependent/Others	AFB seen	No band		Male		No		No	No	No	No	No symptoms and abnormal	No	No	No	No	Abnormal	002
6	50	Urban	GBR	Single	Other	Primary	Professional	No AFB seen			Female		No		No	No	No	No	No symptoms and abnormal	No	No	Yes	No	Abnormal	002
7	60	Urban	GBR	Married	Other	Read in English/Arabic	Service worker	AFB seen	No band		Male		Yes	Cough>=2wks	Yes	No	No	No	Symptoms and abnormal	No	No	No	No	Abnormal	002
8	40	Urban	GBR	Married	Other	Read in English/Arabic	Professional	No AFB seen			Female		No		No	Yes	Yes	No	No symptoms and abnormal	No	No	No	No	Abnormal	002
9	50	Urban	GBR	Married	Other	Primary	Professional	AFB seen	No band		Male		No		No	No	No	No	No symptoms and abnormal	No	No	No	No	Abnormal	002
10	60	Urban	GBR	Married	Fula	Primary	Dependent/Others				Male		Yes	Cough>=2wks	No	No	Yes	Yes	Symptoms and normal	No	No	No		Normal	002
11	16	Urban	GBR	Single	Other	Primary	Professional	No AFB seen			Male		No		No	No	No	No	No symptoms and abnormal	No	No	No	No	Abnormal	002
12	55	Urban	GBR	Widow/widower	Other	Read in English/Arabic	Professional				Female		No		No	No	No	No	No symptoms and abnormal	No	No	No		Abnormal	002
13	42	Urban	GBR	Married	Other	Other	Professional				Male		No		No	No	No	No	No symptoms and abnormal	No	No	No		Abnormal	002
14	78	Urban	GBR	Widow/widower	Fula	Read in English/Arabic	Dependent/Others	No AFB seen			Male		No		Yes	No	Yes	Yes	Symptoms and normal	No	No	No	No	Normal	002
15	50	Urban	GBR	Married	Other	Read in English/Arabic	Dependent/Others	AFB seen			Female		No		No	No	No	No	No symptoms and abnormal	No	No	No	No	Abnormal	002
16	30	Urban	GBR	Single	Other	Read in English/Arabic	Professional	No AFB seen			Male		No		No	No	No	No	No symptoms and abnormal	No	No	No	No	Abnormal	002
17	40	Urban	GBR	Married	Mandinka	Primary	Service worker	No AFB seen			Male		No		No	No	No	No	No symptoms and abnormal	No	No	No	No	Abnormal	002
18	34	Urban	GBR	Married	Fula	Other	Dependent/Others	No AFB seen			Female		No		No	No	No	No	No symptoms and abnormal	No	No	No	No	Abnormal	002
19	85	Urban	GBR	Single	Mandinka	Read in English/Arabic	Dependent/Others	AFB seen	No band		Female		Yes	Cough>=2wks	Yes	No	No	Yes	Symptoms and abnormal	No	No	No	No	Abnormal	003
20	50	Urban	GBR	Married	Mandinka	Read in English/Arabic	Agriculture				Male		No		No	No	No	No	No symptoms and abnormal	No	No	No		Abnormal	003
21	35	Urban	GBR	Seperated/Divorsed	Other	Other	Dependent/Others				Male		Yes	Cough>=2wks	No	No	Yes	No	Symptoms and normal	No	No	No		Normal	003
22	20	Urban	GBR	Married	Other	Read in English/Arabic	Dependent/Others				Female		Yes	Cough>=2wks	Yes	No	Yes	No	Symptoms and normal	No	No	No		Normal	003
23	36	Urban	GBR	Married	Mandinka	Read in English/Arabic	Dependent/Others	No AFB seen			Female		No		No	No	No	No	No symptoms and abnormal	No	No	No	No	Abnormal	004
24	68	Urban	GBR	Married	Mandinka	Read in English/Arabic	Agriculture	AFB seen			Male		No		No	No	No	No	No symptoms and abnormal	No	No	No	No	Abnormal	004
25	28	Urban	GBR	Married	Fula	Other	Dependent/Others				Male		No		No	No	No	No	No symptoms and abnormal	No	No	Yes		Abnormal	004
26	30	Urban	GBR	Married	Wolof	Primary	Dependent/Others				Female		Yes	Cough<1wks	No	No	Yes	No	No symptoms and abnormal	No	No	No		Abnormal	004
27	65	Urban	GBR	Seperated/Divorsed	Other	Other	Dependent/Others	No AFB seen			Male		No		No	No	No	No	No symptoms and abnormal	No	No	Yes	No	Abnormal	004
28	22	Urban	GBR	Single	Mandinka	Other	Dependent/Others	No AFB seen			Male		No		No	No	No	No	No symptoms and abnormal	No	No	No	No	Abnormal	004
29	21	Urban	GBR	Single	Other	Other	Professional	No AFB seen			Male		Yes	Cough>=2wks	No	No	No	No	Symptoms and abnormal	No	No	No	No	Abnormal	004
30	35	Urban	GBR	Married	Other	Read in English/Arabic	Dependent/Others	AFB seen	Serpentine		Female		No		Yes	No	No	No	No symptoms and abnormal	No	No	No	No	Abnormal	004
31	35	Urban	GBR	Single	Mandinka	Other	Service worker	AFB seen			Male		Yes	Cough<1wks	No	No	No	No	No symptoms and abnormal	No	No	Yes	No	Abnormal	004
32	60	Urban	GBR	Widow/widower	Mandinka	Read in English/Arabic	Dependent/Others	AFB seen			Female		No		No	No	No	No	No symptoms and abnormal	No	No	No	No	Abnormal	004
33	55	Urban	GBR	Widow/widower	Mandinka	Read in English/Arabic	Service worker	No AFB seen			Female		No		Yes	No	No	No	No symptoms and abnormal	No	No	No	No	Abnormal	004
34	55	Urban	GBR	Married	Other	Read in English/Arabic	Dependent/Others	AFB seen			Female		Yes	Cough<1wks	Yes	No	No	No	No symptoms and abnormal	No	No	No	No	Abnormal	004
35	80	Urban	GBR	Widow/widower	Mandinka	Primary	Dependent/Others	No AFB seen			Female		No		No	No	No	No	No symptoms and abnormal	No	No	No	No	Abnormal	004
36	53	Urban	GBR	Married	Mandinka	Read in English/Arabic	Dependent/Others	AFB seen			Female		No		No	No	No	No	No symptoms and abnormal	No	No	No	No	Abnormal	004
37	42	Urban	GBR	Seperated/Divorsed	Mandinka	Primary	Dependent/Others	No AFB seen			Female		No		No	No	No	No	No symptoms and abnormal	No	No	No	No	Abnormal	004
38	54	Urban	GBR	Married	Mandinka	Read in English/Arabic	Dependent/Others	AFB seen			Female		No		Yes	Yes	No	Yes	Symptoms and abnormal	No	No	No	No	Abnormal	004
39	60	Urban	GBR	Widow/widower	Mandinka	Read in English/Arabic	Dependent/Others	No AFB seen			Female		No		Yes	No	No	No	No symptoms and abnormal	No	No	No	No	Abnormal	004
40	40	Urban	GBR	Married	Mandinka	Read in English/Arabic	Dependent/Others	AFB seen			Female		Yes	Cough<1wks	No	No	No	No	No symptoms and abnormal	No	No	Yes	No	Abnormal	004
41	32	Urban	GBR	Married	Wolof	Other	Professional				Male		No		No	No	No	No	No symptoms and abnormal	No	No	No		Abnormal	005
42	53	Urban	GBR	Single	Mandinka	Read in English/Arabic	Dependent/Others	AFB seen	Band	M. nonchromogenicum	Female	Mycobacteria	No		No	No	Yes	No	No symptoms and abnormal	No	No	No	Yes	Abnormal	005
43	30	Urban	GBR	Married	Fula	Read in English/Arabic	Professional				Male		No		No	Yes	No	No	No symptoms and abnormal	No	No	No		Abnormal	005
44	54	Urban	GBR	Married	Fula	Read in English/Arabic	Professional				Female		No		No	No	No	No	No symptoms and abnormal	No	No	No	Yes	Abnormal	005
45	30	Urban	GBR	Married	Mandinka	Read in English/Arabic	Dependent/Others				Female		Yes	Cough<1wks	No	No	Yes	Yes	Symptoms and normal	No	No	No		Normal	005
46	28	Urban	GBR	Single	Mandinka	Read in English/Arabic	Dependent/Others				Male		Yes	Cough<1wks	Yes	Yes	Yes	No	Symptoms and abnormal	No	No	No		Abnormal	005
47	52	Urban	GBR	Married	Mandinka	Read in English/Arabic	Dependent/Others				Female		No		No	No	Yes	No	No symptoms and abnormal	No	No	No		Abnormal	005
48	30	Urban	GBR	Married	Mandinka	Read in English/Arabic	Professional				Male		No		No	No	No	No	No symptoms and abnormal	No	No	No		Abnormal	005
49	55	Urban	GBR	Married	Fula	Read in English/Arabic	Dependent/Others	No AFB seen			Male		No		No	No	No	No	No symptoms and abnormal	No	No	Yes	No	Abnormal	008
50	30	Urban	GBR	Married	Other	Read in English/Arabic	Agriculture	AFB seen			Male		Yes	Cough<1wks	Yes	No	Yes	Yes	Symptoms and normal	No	No	No	No	Normal	008
51	60	Urban	GBR	Married	Mandinka	Read in English/Arabic	Professional	AFB seen			Female		Yes	Cough>=2wks	No	No	Yes	No	Symptoms and abnormal	Yes	No	No	No	Abnormal	008
52	57	Urban	GBR	Single	Other	Other	Dependent/Others				Male		No		No	No	No	No	No symptoms and abnormal	No	No	No		Abnormal	008
53	56	Urban	GBR	Married	Other	Read in English/Arabic	Professional				Female		No		No	No	No	No	No symptoms and normal	No	No	No		Normal	008
54	53	Urban	GBR	Seperated/Divorsed	Other	Other	Service worker				Male		Yes	Cough<1wks	No	No	Yes	No	Symptoms and normal	No	No	No		Normal	008
55	61	Urban	GBR	Married	Mandinka	Read in English/Arabic	Agriculture	AFB seen			Male		No		No	No	No	No	No symptoms and abnormal	No	No	No	No	Abnormal	008
56	50	Urban	GBR	Married	Mandinka	Read in English/Arabic	Agriculture	No AFB seen			Female		Yes	Cough 1-2 wks	No	Yes	Yes	No	Symptoms and abnormal	No	No	No	No	Abnormal	008
57	48	Urban	GBR	Married	Fula	Primary	Service worker				Male		Yes	Cough>=2wks	No	No	No	No	Symptoms and abnormal	No	No	No	No	Abnormal	010
58	59	Urban	GBR	Married	Wolof	Read in English/Arabic	Agriculture				Female		No		No	Yes	No	Yes	Symptoms and abnormal	No	No	No		Abnormal	010
59	16	Urban	GBR	Single	Fula	Primary	Dependent/Others				Male		Yes	Cough>=2wks	Yes	No	Yes	No	Symptoms and normal	No	No	No		Normal	010
60	71	Urban	GBR	Single	Fula	Read in English/Arabic	Dependent/Others				Female		No		No	No	No	No	No symptoms and abnormal	No	No	No		Abnormal	010
61	65	Urban	GBR	Widow/widower	Mandinka	Read in English/Arabic	Dependent/Others	AFB seen	Band	M. fortuitum	Female	Mycobacteria	No		Yes	No	No	Yes	Symptoms and normal	Yes	No	No	Yes	Normal	010
62	57	Urban	GBR	Married	Wolof	Read in English/Arabic	Dependent/Others				Female		No		No	No	Yes	Yes	Symptoms and normal	No	No	No		Normal	010
63	75	Urban	GBR	Widow/widower	Mandinka	Read in English/Arabic	Dependent/Others	AFB seen	No band		Female		Yes	Cough<1wks	No	No	Yes	No	Symptoms and abnormal	Yes	No	No	No	Abnormal	010
64	38	Urban	GBR	Married	Fula	Read in English/Arabic	Professional	AFB seen	Band	MTBC	Male	Mycobacteria	No		No	No	No	No	No symptoms and abnormal	No	No	No	No	Abnormal	010
65	76	Urban	GBR	Married	Mandinka	Read in English/Arabic	Dependent/Others	AFB seen	No band		Female		No		No	No	No	No	No symptoms and abnormal	No	No	No	No	Abnormal	010
66	23	Urban	GBR	Single	Mandinka	Other	Service worker	AFB seen	No band		Female		No		Yes	Yes	Yes	Yes	Symptoms and normal	No	No	No	No	Normal	011
67	45	Urban	GBR	Married	Other	Other	Service worker	AFB seen	Band	NTM	Male	Mycobacteria	No		No	No	No	No	No symptoms and abnormal	No	No	Yes	Yes	Abnormal	011
68	45	Urban	GBR	Married	Fula	Read in English/Arabic	Dependent/Others				Female		No		Yes	Yes	Yes	No	Symptoms and abnormal	No	No	No		Abnormal	011
69	67	Urban	GBR	Married	Wolof	Read in English/Arabic	Dependent/Others				Male		Yes	Cough>=2wks	No	No	No	Yes	Symptoms and abnormal	No	No	No		Abnormal	011
70	18	Urban	GBR	Single	Other	Primary	Professional	AFB seen	No band		Male		No		No	No	Yes	Yes	Symptoms and normal	Yes	No	No	No	Normal	011
71	23	Urban	GBR	Married	Fula	Other	Dependent/Others				Female		No		No	No	No	No	No symptoms and abnormal	No	No	No		Abnormal	011
72	50	Urban	GBR	Married	Mandinka	Read in English/Arabic	Professional	AFB seen	Band	M. avium complex	Female	Mycobacteria	No		Yes	No	Yes	Yes	Symptoms and abnormal	Yes	No	No	Yes	Abnormal	011
73	40	Urban	GBR	Married	Mandinka	Read in English/Arabic	Service worker				Female		Yes	Cough 1-2 wks	Yes	Yes	Yes	Yes	Symptoms and abnormal	No	Yes	No		Abnormal	011
74	54	Urban	GBR	Married	Mandinka	Read in English/Arabic	Dependent/Others				Female		No		Yes	Yes	No	No	Symptoms and normal	Yes	No	No	No	Normal	011
75	74	Urban	GBR	Married	Mandinka	Read in English/Arabic	Dependent/Others	AFB seen	Band	M. terrae	Male	Mycobacteria	No		No	No	No	No	No symptoms and abnormal	No	No	No	Yes	Abnormal	012
76	73	Urban	GBR	Married	Other	Read in English/Arabic	Agriculture	AFB seen	No band		Male		Yes	Cough 1-2 wks	Yes	No	No	No	No symptoms and abnormal	No	No	No	No	Abnormal	012
77	59	Urban	GBR	Married	Wolof	Read in English/Arabic	Dependent/Others	AFB seen	Band	M. avium complex	Female	Mycobacteria	Yes	Cough>=2wks	Yes	No	Yes	No	Symptoms and abnormal	No	No	No	Yes	Abnormal	012
78	43	Urban	GBR	Married	Mandinka	Read in English/Arabic	Dependent/Others	AFB seen	Band	M. avium complex	Female	Mycobacteria	Yes	Cough>=2wks	Yes	No	No	No	Symptoms and normal	No	No	No	Yes	Normal	012
79	22	Urban	GBR	Single	Other	Read in English/Arabic	Service worker				Female		No		Yes	Yes	No	No	Symptoms and normal	No	No	No		Normal	012
80	41	Urban	GBR	Married	Other	Other	Professional				Male		No		No	No	No	No	No symptoms and abnormal	Yes	No	No		Abnormal	012
81	40	Urban	GBR	Married	Fula	Read in English/Arabic	Professional	AFB seen	Band	M. fortuitum	Female	Mycobacteria	No		No	Yes	No	No	No symptoms and abnormal	No	No	No	Yes	Abnormal	012
82	38	Urban	GBR	Married	Other	Read in English/Arabic	Service worker	AFB seen	No band		Male		No		No	No	Yes	No	No symptoms and abnormal	No	Yes	No	No	Abnormal	012
83	36	Urban	GBR	Married	Other	Primary	Service worker				Male		Yes	Cough 1-2 wks	Yes	No	No	No	Symptoms and normal	Yes	No	No		Normal	013
84	55	Urban	GBR	Married	Fula	Read in English/Arabic	Professional				Male		No		No	No	No	No	No symptoms and abnormal	Yes	No	No		Abnormal	013
85	50	Urban	GBR	Married	Other	Read in English/Arabic	Professional	AFB seen	Band	Mixed cultures	Male	Mycobacteria	No		No	No	No	No	No symptoms and abnormal	No	No	Yes	Yes	Abnormal	013
86	45	Urban	GBR	Married	Other	Read in English/Arabic	Service worker				Male		Yes	Cough>=2wks	Yes	No	Yes	No	Symptoms and normal	No	No	No		Normal	013
87	65	Urban	GBR	Seperated/Divorsed	Wolof	Read in English/Arabic	Dependent/Others	AFB seen	Band	M. avium complex	Female	Mycobacteria	Yes	Cough>=2wks	No	No	Yes	No	Symptoms and abnormal	No	No	No	Yes	Abnormal	014
88	22	Urban	GBR	Single	Mandinka	Read in English/Arabic	Professional				Male		Yes	Cough 1-2 wks	No	No	No	Yes	No symptoms and normal	No	No	No		Normal	014
89	26	Urban	GBR	Single	Mandinka	Other	Agriculture	AFB seen	Band	M. avium complex	Female	Mycobacteria	No		No	No	No	No	No symptoms and normal	No	No	No	Yes	Normal	014
90	45	Urban	GBR	Married	Fula	Other	Professional				Male		No		No	No	Yes	No	No symptoms and abnormal	No	No	No		Abnormal	014
91	18	Urban	GBR	Married	Other	Read in English/Arabic	Dependent/Others	AFB seen	No band		Female		Yes	Cough 1-2 wks	No	No	Yes	Yes	Symptoms and normal	Yes	No	No	No	Normal	014
92	45	Urban	GBR	Married	Wolof	Read in English/Arabic	Professional	AFB seen	No band		Male		No		No	No	No	No	No symptoms and normal	No	No	No	No	Normal	014
93	18	Urban	GBR	Single	Fula	Primary	Professional				Male		No		Yes	No	No	Yes	Symptoms and normal	No	No	No		Normal	014
94	50	Urban	GBR	Married	Wolof	Read in English/Arabic	Professional	AFB seen	No band		Female		Yes	Cough>=2wks	No	Yes	Yes	No	Symptoms and abnormal	No	No	No	No	Abnormal	014
95	65	Urban	GBR	Married	Wolof	Read in English/Arabic	Professional	AFB seen	No band		Male		Yes	Unknown	No	No	Yes	No	Symptoms and abnormal	Yes	No	Yes	No	Abnormal	014
96	40	Urban	GBR	Married	Wolof	Other	Agriculture	AFB seen	Band	M. fortuitum	Male	Mycobacteria	No		No	No	No	No	No symptoms and abnormal	No	No	No	Yes	Abnormal	014
97	66	Urban	GBR	Single	Fula	Read in English/Arabic	Professional				Female		No		No	No	No	No	No symptoms and abnormal	No	No	No		Abnormal	015
98	55	Urban	GBR	Married	Mandinka	Read in English/Arabic	Professional	AFB seen	No band		Male		No		No	No	No	No	No symptoms and abnormal	No	No	No	Yes	Abnormal	015
99	34	Urban	GBR	Married	Mandinka	Read in English/Arabic	Professional				Female		No		No	No	No	No	No symptoms and abnormal	No	No	No		Abnormal	015
100	30	Urban	GBR	Married	Mandinka	Read in English/Arabic	Professional				Female		No		No	No	No	No	No symptoms and abnormal	No	No	No		Abnormal	015
101	40	Urban	GBR	Married	Wolof	Read in English/Arabic	Professional	AFB seen	Band	M. avium complex	Female	Mycobacteria	No		No	No	Yes	No	No symptoms and abnormal	No	No	No	Yes	Abnormal	015
102	40	Urban	GBR	Married	Wolof	Read in English/Arabic	Professional				Female		No		No	No	No	No	No symptoms and abnormal	No	No	No		Abnormal	015
103	45	Urban	GBR	Married	Mandinka	Read in English/Arabic	Professional	AFB seen	Band	M. avium complex	Male	Mycobacteria	No		No	No	No	No	No symptoms and abnormal	No	No	No	Yes	Abnormal	015
104	85	Urban	GBR	Married	Mandinka	Read in English/Arabic	Dependent/Others	AFB seen	Band	M. avium complex	Male	Mycobacteria	No		No	No	Yes	No	No symptoms and abnormal	No	No	No	Yes	Abnormal	015
105	25	Urban	GBR	Single	Wolof	Read in English/Arabic	Professional				Male		No		Yes	No	No	No	No symptoms and abnormal	No	No	No		Abnormal	015
106	60	Urban	GBR	Married	Mandinka	Read in English/Arabic	Dependent/Others	AFB seen	No band		Male		No		No	No	No	No	No symptoms and abnormal	No	No	No	No	Abnormal	015
107	60	Urban	GBR	Married	Fula	Read in English/Arabic	Professional				Male		No		No	Yes	No	No	No symptoms and abnormal	No	No	No		Abnormal	017
108	35	Urban	GBR	Married	Other	Primary	Dependent/Others	AFB seen	Band	NTM	Female	Mycobacteria	No		No	No	No	No	No symptoms and abnormal	No	No	No	Yes	Abnormal	017
109	18	Urban	GBR	Single	Fula	Read in English/Arabic	Agriculture	AFB seen	No band		Male		Yes	Cough 1-2 wks	No	No	No	No	No symptoms and normal	No	No	No	No	Normal	017
110	18	Urban	GBR	Single	Other	Primary	Dependent/Others	AFB seen	No band		Female		No		Yes	No	Yes	Yes	Symptoms and abnormal	Yes	No	No	No	Abnormal	017
111	80	Urban	GBR	Widow/widower	Mandinka	Read in English/Arabic	Dependent/Others	AFB seen	Band	M. avium complex	Female	Mycobacteria	No		No	Yes	Yes	No	Symptoms and abnormal	No	No	No	Yes	Abnormal	017
112	21	Urban	GBR	Single	Wolof	Primary	Service worker	AFB seen	Band	M. thermoresistible	Female	Mycobacteria	No		No	No	No	No	No symptoms and abnormal	Yes	No	No	Yes	Abnormal	017
113	58	Urban	GBR	Married	Mandinka	Read in English/Arabic	Dependent/Others	AFB seen	No band		Female		No		No	No	No	No	No symptoms and abnormal	No	No	No	No	Abnormal	017
114	27	Urban	GBR	Married	Fula	Read in English/Arabic	Dependent/Others	AFB seen	Band	M. avium complex	Female	Mycobacteria	No		No	No	No	No	No symptoms and abnormal	No	No	No	Yes	Abnormal	017
115	45	Urban	GBR	Married	Fula	Read in English/Arabic	Professional	AFB seen	No band		Female		Yes	Cough<1wks	No	No	No	No	No symptoms and abnormal	No	No	No	No	Abnormal	017
116	29	Urban	GBR	Married	Fula	Primary	Professional				Male		No		No	No	No	No	No symptoms and abnormal	No	No	No		Abnormal	018
117	53	Urban	GBR	Married	Wolof	Primary	Professional				Female		No		No	No	Yes	No	Symptoms and normal	Yes	No	No		Normal	018
118	55	Urban	GBR	Married	Other	Read in English/Arabic	Professional	AFB seen	No band		Male		No		No	No	No	Yes	No symptoms and abnormal	No	No	No	No	Abnormal	018
119	60	Urban	GBR	Widow/widower	Mandinka	Read in English/Arabic	Dependent/Others	AFB seen	Band	M. avium complex	Female	Mycobacteria	No		Yes	No	Yes	Yes	Symptoms and normal	No	No	No	Yes	Normal	019
120	70	Urban	GBR	Widow/widower	Mandinka	Read in English/Arabic	Dependent/Others				Female		No		Yes	No	No	No	No symptoms and abnormal	No	No	No		Abnormal	019
121	40	Urban	GBR	Widow/widower	Mandinka	Read in English/Arabic	Dependent/Others	AFB seen	Band	M. avium complex	Female	Mycobacteria	No		Yes	No	Yes	Yes	Symptoms and normal	No	No	No	Yes	Normal	019
122	59	Urban	GBR	Married	Mandinka	Read in English/Arabic	Agriculture				Male		Yes	Cough>=2wks	Yes	No	No	Yes	Symptoms and abnormal	No	No	No		Abnormal	019
123	18	Urban	GBR	Single	Other	Primary	Dependent/Others				Male		Yes	Cough 1-2 wks	Yes	Yes	Yes	Yes	Symptoms and normal	No	No	No		Normal	019
124	48	Urban	GBR	Married	Mandinka	Read in English/Arabic	Professional	AFB seen	No band		Male		No		Yes	No	No	Yes	Symptoms and normal	Yes	No	No	No	Normal	019
125	35	Urban	GBR	Married	Fula	Read in English/Arabic	Service worker				Female		No		Yes	Yes	No	No	Symptoms and normal	No	No	No		Normal	019
126	30	Urban	GBR	Married	Other	Read in English/Arabic	Service worker	AFB seen	Band	M. avium complex	Female	Mycobacteria	No		Yes	Yes	No	Yes	Symptoms and normal	No	No	No	Yes	Normal	019
127	43	Urban	GBR	Married	Mandinka	Read in English/Arabic	Service worker				Female		No		Yes	Yes	Yes	No	Symptoms and normal	Yes	No	No		Normal	019
128	37	Urban	GBR	Married	Other	Read in English/Arabic	Agriculture	AFB seen	Band	M. avium complex	Male	Mycobacteria	No		No	No	No	Yes	No symptoms and abnormal	No	No	No	Yes	Abnormal	019
129	45	Urban	GBR	Married	Mandinka	Read in English/Arabic	Service worker				Female		Yes	Cough<1wks	No	Yes	No	No	Symptoms and abnormal	No	No	No	Yes	Abnormal	019
130	55	Urban	GBR	Married	Mandinka	Read in English/Arabic	Service worker	AFB seen	Band	M. avium complex	Female	Mycobacteria	Yes	Cough 1-2 wks	Yes	Yes	Yes	No	Symptoms and abnormal	No	No	No	Yes	Abnormal	019
131	20	Urban	GBR	Single	Mandinka	Read in English/Arabic	Dependent/Others				Male		No		No	No	No	No	No symptoms and abnormal	No	No	No		Abnormal	019
132	62	Urban	GBR	Married	Other	Read in English/Arabic	Agriculture				Male		Yes	Unknown	Yes	No	Yes	Yes	Symptoms and abnormal	No	No	Yes		Abnormal	020
133	50	Urban	GBR	Seperated/Divorsed	Other	Other	Professional				Female		Yes	Cough 1-2 wks	No	No	Yes	No	Symptoms and normal	Yes	No	No		Normal	020
134	72	Urban	GBR	Married	Other	Other	Service worker				Female		Yes	Cough<1wks	Yes	No	No	No	Symptoms and abnormal	Yes	No	No		Abnormal	020
135	29	Urban	GBR	Single	Mandinka	Other	Professional	AFB seen	No band		Male		Yes	Cough 1-2 wks	No	No	Yes	Yes	Symptoms and normal	Yes	No	No	No	Normal	020
136	43	Urban	GBR	Married	Mandinka	Read in English/Arabic	Professional				Female		Yes	Cough 1-2 wks	Yes	No	Yes	No	Symptoms and abnormal	No	No	No		Abnormal	020
137	33	Urban	GBR	Married	Mandinka	Other	Professional				Male		Yes	Cough>=2wks	Yes	No	Yes	No	Symptoms and normal	No	No	No		Normal	021
138	55	Urban	GBR	Seperated/Divorsed	Mandinka	Read in English/Arabic	Dependent/Others	AFB seen	Band	M. avium complex	Female	Mycobacteria	Yes	Cough 1-2 wks	Yes	No	Yes	No	Symptoms and normal	Yes	No	No	Yes	Normal	021
139	65	Urban	GBR	Married	Other	Read in English/Arabic	Dependent/Others				Female		Yes	Cough 1-2 wks	No	No	Yes	Yes	Symptoms and abnormal	Yes	No	No		Abnormal	021
140	55	Urban	GBR	Married	Other	Read in English/Arabic	Professional				Female		No		Yes	No	No	No	No symptoms and abnormal	No	No	No		Abnormal	021
141	72	Urban	WCR	Married	Fula	Read in English/Arabic	Agriculture				Male		Yes	Cough>=2wks	No	No	Yes	Yes	Symptoms and normal	No	No	No	No	Normal	022
142	55	Urban	WCR	Married	Fula	Read in English/Arabic	Dependent/Others	No AFB seen			Female		No		No	No	No	No	No symptoms and abnormal	No	No	No	No	Abnormal	022
143	60	Urban	WCR	Widow/widower	Mandinka	Read in English/Arabic	Dependent/Others	AFB seen	Serpentine		Female		Yes	Cough>=2wks	Yes	No	Yes	No	Symptoms and normal	No	No	No	No	Normal	022
144	68	Urban	WCR	Married	Mandinka	Read in English/Arabic	Professional	No AFB seen			Male		No		No	No	No	No	No symptoms and abnormal	No	No	No	No	Abnormal	022
145	36	Urban	WCR	Married	Fula	Primary	Professional	No AFB seen			Female		Yes	Cough 1-2 wks	Yes	No	Yes	No	Symptoms and abnormal	No	No	No	No	Abnormal	022
146	15	Urban	WCR	Single	Mandinka	Primary	Dependent/Others	No AFB seen			Female		No		Yes	No	Yes	No	Symptoms and abnormal	No	No	No	No	Abnormal	022
147	27	Urban	WCR	Married	Fula	Primary	Service worker	No AFB seen			Female		Yes	Cough 1-2 wks	Yes	Yes	Yes	Yes	Symptoms and abnormal	Yes	No	No	No	Abnormal	022
148	28	Urban	WCR	Single	Fula	Read in English/Arabic	Professional	No AFB seen			Male		No		Yes	No	No	No	No symptoms and abnormal	No	No	No	No	Abnormal	022
149	33	Urban	WCR	Single	Other	Primary	Dependent/Others				Male		No		No	No	No	No	No symptoms and abnormal	No	No	Yes		Abnormal	022
150	75	Urban	WCR	Widow/widower	Other	Read in English/Arabic	Agriculture	No AFB seen	No band		Female		No		No	No	No	No	No symptoms and abnormal	No	No	No	No	Abnormal	022
151	60	Urban	WCR	Married	Mandinka	Read in English/Arabic	Professional	AFB seen			Male		No		No	No	No	No	No symptoms and abnormal	No	No	No	No	Abnormal	022
152	80	Urban	WCR	Married	Mandinka	Read in English/Arabic	Dependent/Others	AFB seen			Female		Yes	Cough 1-2 wks	Yes	No	Yes	No	Symptoms and abnormal	Yes	No	No	No	Abnormal	022
153	70	Urban	WCR	Widow/widower	Wolof	Read in English/Arabic	Dependent/Others	No AFB seen			Female		No		No	No	No	No	No symptoms and abnormal	No	No	No	No	Abnormal	022
154	52	Urban	WCR	Married	Mandinka	Read in English/Arabic	Professional				Female		Yes	Cough>=2wks	No	No	Yes	No	Symptoms and normal	No	No	No		Normal	022
155	54	Urban	WCR	Married	Mandinka	Read in English/Arabic	Professional				Male		Yes	Cough 1-2 wks	No	No	Yes	No	Symptoms and normal	No	No	No		Normal	022
156	49	Urban	WCR	Widow/widower	Mandinka	Read in English/Arabic	Agriculture	No AFB seen	No band		Female		Yes	Cough 1-2 wks	Yes	No	Yes	No	Symptoms and abnormal	Yes	No	No	No	Abnormal	022
157	19	Urban	WCR	Single	Mandinka	Primary	Dependent/Others	No AFB seen			Female		Yes	Cough<1wks	Yes	No	Yes	No	Symptoms and normal	Yes	No	No	No	Normal	022
158	64	Urban	WCR	Married	Mandinka	Read in English/Arabic	Dependent/Others	AFB seen			Male		No		No	No	No	No	No symptoms and abnormal	No	No	No	No	Abnormal	022
159	32	Urban	WCR	Single	Mandinka	Primary	Professional	AFB seen	Serpentine		Male		Yes	Cough 1-2 wks	No	No	No	Yes	Symptoms and normal	No	No	No	No	Normal	022
160	30	Urban	WCR	Married	Mandinka	Other	Service worker				Male		No		No	No	Yes	Yes	Symptoms and normal	Yes	No	No		Normal	022
161	66	Urban	WCR	Married	Mandinka	Read in English/Arabic	Dependent/Others	No AFB seen			Male		Yes	Cough>=2wks	Yes	Yes	Yes	No	Symptoms and abnormal	No	No	No	No	Abnormal	022
162	65	Urban	WCR	Married	Mandinka	Read in English/Arabic	Professional	No AFB seen			Male		No		No	No	No	No	No symptoms and abnormal	No	No	No	No	Abnormal	022
163	47	Rural	WCR	Married	Mandinka	Other	Service worker	AFB seen			Male		No		No	No	No	No	No symptoms and abnormal	No	No	No	No	Abnormal	023
164	60	Rural	WCR	Married	Other	Read in English/Arabic	Professional				Male		No		No	No	No	No	No symptoms and abnormal	No	No	No		Abnormal	023
165	42	Rural	WCR	Married	Mandinka	Read in English/Arabic	Professional				Female		No		Yes	No	No	No	No symptoms and abnormal	No	No	No		Abnormal	023
166	72	Rural	WCR	Married	Mandinka	Read in English/Arabic	Agriculture				Male		Yes	Cough>=2wks	No	No	No	Yes	Symptoms and abnormal	No	No	No		Abnormal	023
167	54	Rural	WCR	Married	Mandinka	Read in English/Arabic	Professional				Male		Yes	Cough<1wks	No	No	Yes	No	No symptoms and abnormal	No	No	No		Abnormal	023
168	68	Rural	WCR	Widow/widower	Mandinka	Read in English/Arabic	Dependent/Others				Female		No		No	No	No	No	No symptoms and abnormal	Yes	No	No		Abnormal	023
169	30	Rural	WCR	Married	Fula	Primary	Dependent/Others				Female		No		No	No	No	No	No symptoms and abnormal	Yes	No	Yes		Abnormal	023
170	70	Rural	WCR	Married	Mandinka	Read in English/Arabic	Dependent/Others				Male		No		No	No	No	No	No symptoms and abnormal	Yes	No	No		Abnormal	023
171	64	Rural	WCR	Widow/widower	Mandinka	Read in English/Arabic	Dependent/Others				Female		No		No	No	No	No	No symptoms and abnormal	No	No	No		Abnormal	023
172	42	Rural	WCR	Married	Mandinka	Read in English/Arabic	Agriculture	AFB seen	No band		Female		No		Yes	No	Yes	No	Symptoms and abnormal	Yes	No	No	No	Abnormal	023
173	50	Rural	WCR	Married	Mandinka	Read in English/Arabic	Dependent/Others				Female		Yes	Cough<1wks	No	No	No	No	No symptoms and abnormal	No	No	No		Abnormal	023
174	72	Rural	WCR	Married	Mandinka	Read in English/Arabic	Professional				Male		No		No	No	No	No	No symptoms and abnormal	No	No	No		Abnormal	023
175	65	Rural	WCR	Widow/widower	Mandinka	Read in English/Arabic	Agriculture	AFB seen			Female		Yes	Cough 1-2 wks	No	No	Yes	No	Symptoms and abnormal	Yes	No	No	No	Abnormal	023
176	50	Rural	WCR	Seperated/Divorsed	Other	Read in English/Arabic	Dependent/Others				Female		Yes	Cough<1wks	No	No	Yes	No	Symptoms and abnormal	Yes	Yes	No		Abnormal	024
177	52	Rural	WCR	Married	Mandinka	Primary	Professional				Male		No		No	No	No	No	No symptoms and abnormal	No	No	No		Abnormal	024
178	65	Rural	WCR	Widow/widower	Mandinka	Read in English/Arabic	Dependent/Others				Female		No		Yes	No	No	No	No symptoms and abnormal	No	No	No		Abnormal	024
179	28	Rural	WCR	Married	Mandinka	Read in English/Arabic	Dependent/Others				Female		Yes	Cough<1wks	No	No	Yes	No	Symptoms and abnormal	Yes	No	No		Abnormal	024
180	47	Rural	WCR	Married	Mandinka	Other	Professional				Male		Yes	Cough 1-2 wks	No	No	No	No	No symptoms and abnormal	No	No	No		Abnormal	024
181	28	Rural	WCR	Married	Other	Read in English/Arabic	Professional				Female		No		Yes	No	Yes	Yes	Symptoms and abnormal	Yes	No	No		Abnormal	025
182	58	Rural	WCR	Married	Mandinka	Read in English/Arabic	Agriculture				Female		No		No	No	Yes	No	No symptoms and abnormal	No	No	No		Abnormal	025
183	65	Rural	WCR	Married	Mandinka	Read in English/Arabic	Agriculture				Female		Yes	Cough>=2wks	No	No	Yes	No	Symptoms and normal	No	No	No		Normal	025
184	45	Rural	WCR	Married	Mandinka	Read in English/Arabic	Dependent/Others	No AFB seen			Male		No		No	No	No	No	No symptoms and abnormal	No	No	No	No	Abnormal	025
185	80	Rural	WCR	Widow/widower	Fula	Read in English/Arabic	Agriculture				Female		No		No	No	No	No	No symptoms and abnormal	No	No	No		Abnormal	025
186	70	Rural	WCR	Married	Other	Read in English/Arabic	Dependent/Others	No AFB seen			Female		Yes	Cough<1wks	Yes	No	No	No	Symptoms and abnormal	Yes	No	No	No	Abnormal	025
187	55	Rural	WCR	Married	Other	Read in English/Arabic	Professional				Female		No		No	No	No	No	No symptoms and abnormal	Yes	No	Yes		Abnormal	025
188	16	Rural	WCR	Single	Mandinka	Primary	Dependent/Others	No AFB seen			Female		Yes	Cough>=2wks	No	No	Yes	Yes	Symptoms and normal	No	No	No	No	Normal	025
189	20	Rural	WCR	Single	Mandinka	Primary	Dependent/Others	No AFB seen			Female		Yes	Cough<1wks	No	No	Yes	No	Symptoms and normal	No	No	No	No	Normal	025
190	38	Rural	WCR	Married	Mandinka	Other	Agriculture	No AFB seen			Male		Yes	Cough>=2wks	No	No	Yes	No	Symptoms and abnormal	No	No	No	No	Abnormal	025
191	71	Rural	WCR	Widow/widower	Mandinka	Read in English/Arabic	Agriculture	AFB seen			Female		No		No	No	Yes	No	No symptoms and abnormal	No	No	Yes	No	Abnormal	025
192	60	Rural	WCR	Widow/widower	Mandinka	Read in English/Arabic	Agriculture				Female		No		No	No	No	No	No symptoms and abnormal	No	No	No		Abnormal	025
193	15	Urban	WCR	Single	Wolof	Primary	Dependent/Others				Female		Yes	Cough>=2wks	No	No	No	No	Symptoms and normal	No	No	No		Normal	026
194	55	Urban	WCR	Married	Fula	Read in English/Arabic	Professional				Female		No		No	Yes	No	No	Symptoms and normal	Yes	No	No		Normal	026
195	60	Urban	WCR	Married	Fula	Read in English/Arabic	Dependent/Others				Male		No		No	No	No	Yes	No symptoms and abnormal	No	No	No		Abnormal	026
196	75	Urban	WCR	Married	Fula	Read in English/Arabic	Dependent/Others				Male		No		No	No	No	No	No symptoms and abnormal	No	No	No		Abnormal	026
197	16	Urban	WCR	Single	Wolof	Read in English/Arabic	Agriculture				Male		Yes	Cough>=2wks	No	No	No	Yes	Symptoms and normal	No	No	No		Normal	026
198	60	Urban	WCR	Married	Other	Read in English/Arabic	Service worker				Male		No		No	No	No	No	No symptoms and abnormal	No	No	No		Abnormal	026
199	15	Urban	WCR	Single	Wolof	Read in English/Arabic	Agriculture				Male		Yes	Cough>=2wks	No	No	No	No	Symptoms and abnormal	No	No	No		Abnormal	027
200	65	Urban	WCR	Married	Fula	Read in English/Arabic	Dependent/Others				Male		No		Yes	No	No	Yes	Symptoms and normal	No	No	No		Normal	027
201	25	Urban	WCR	Single	Mandinka	Read in English/Arabic	Agriculture				Male		Yes	Cough>=2wks	No	No	Yes	No	Symptoms and normal	No	No	No		Normal	027
202	65	Urban	WCR	Married	Wolof	Read in English/Arabic	Dependent/Others				Female		Yes	Cough>=2wks	No	No	No	Yes	Symptoms and abnormal	No	No	No		Abnormal	027
203	54	Urban	WCR	Married	Mandinka	Primary	Dependent/Others	AFB seen	No band		Female		No		No	No	No	No	No symptoms and abnormal	Yes	No	Yes	No	Abnormal	028
204	80	Urban	WCR	Married	Wolof	Read in English/Arabic	Professional				Male		No		No	No	No	No	No symptoms and normal	Yes	No	No		Normal	028
205	65	Urban	WCR	Married	Mandinka	Read in English/Arabic	Agriculture	AFB seen	Band	M. avium complex	Male	Mycobacteria	No		No	No	No	No	No symptoms and abnormal	No	No	No	Yes	Abnormal	028
206	30	Urban	WCR	Single	Mandinka	Read in English/Arabic	Agriculture				Male		No		No	No	No	No	No symptoms and abnormal	No	No	No		Abnormal	028
207	65	Urban	WCR	Married	Mandinka	Read in English/Arabic	Agriculture				Male		No		No	No	No	No	No symptoms and abnormal	No	No	No		Abnormal	028
208	52	Rural	WCR	Married	Fula	Other	Dependent/Others				Male		No		No	No	No	No	No symptoms and abnormal	No	No	Yes		Abnormal	029
209	63	Rural	WCR	Married	Other	Read in English/Arabic	Agriculture	AFB seen	No band		Male		No		No	No	No	No	No symptoms and abnormal	No	No	No	No	Abnormal	029
210	37	Rural	WCR	Married	Fula	Read in English/Arabic	Professional				Male		No		No	No	No	No	No symptoms and abnormal	No	No	No		Abnormal	030
211	21	Rural	WCR	Single	Fula	Primary	Dependent/Others				Female		Yes	Cough>=2wks	Yes	No	Yes	No	Symptoms and normal	Yes	No	No		Normal	030
212	22	Rural	WCR	Married	Mandinka	Primary	Dependent/Others				Female		Yes	Cough<1wks	Yes	No	Yes	No	Symptoms and normal	Yes	No	No		Normal	030
213	25	Rural	WCR	Single	Fula	Read in English/Arabic	Agriculture				Female		Yes	Cough 1-2 wks	Yes	Yes	Yes	No	Symptoms and normal	No	No	No		Normal	030
214	61	Rural	WCR	Married	Mandinka	Read in English/Arabic	Agriculture				Male		Yes	Cough>=2wks	Yes	No	Yes	No	Symptoms and normal	No	No	No		Normal	030
215	80	Rural	WCR	Married	Mandinka	Read in English/Arabic	Dependent/Others				Female		No		No	No	No	No	No symptoms and abnormal	No	No	No		Abnormal	030
216	50	Rural	WCR	Married	Mandinka	Read in English/Arabic	Agriculture				Female		Yes	Cough<1wks	Yes	No	Yes	No	Symptoms and abnormal	Yes	No	Yes		Abnormal	030
217	60	Rural	WCR	Married	Mandinka	Read in English/Arabic	Agriculture				Female		Yes	Cough>=2wks	Yes	Yes	Yes	Yes	Symptoms and normal	Yes	No	No		Normal	030
218	80	Rural	WCR	Married	Fula	Read in English/Arabic	Dependent/Others				Male		No		No	No	No	Yes	Symptoms and abnormal	Yes	No	No		Abnormal	030
219	21	Rural	WCR	Married	Mandinka	Other	Dependent/Others				Female		Yes	Cough 1-2 wks	Yes	No	Yes	Yes	Symptoms and normal	Yes	No	No		Normal	030
220	80	Rural	WCR	Widow/widower	Mandinka	Read in English/Arabic	Dependent/Others				Female		Yes	Cough<1wks	Yes	No	Yes	Yes	Symptoms and normal	Yes	No	No		Normal	030
221	85	Rural	WCR	Widow/widower	Other	Read in English/Arabic	Dependent/Others				Female		Yes	Cough<1wks	No	No	Yes	No	No symptoms and abnormal	No	No	No		Abnormal	030
222	30	Rural	WCR	Widow/widower	Mandinka	Read in English/Arabic	Agriculture				Female		Yes	Cough>=2wks	Yes	No	Yes	No	Symptoms and abnormal	Yes	No	No		Abnormal	030
223	51	Rural	WCR	Married	Mandinka	Read in English/Arabic	Agriculture				Female		Yes	Cough<1wks	No	No	Yes	No	Symptoms and normal	No	No	No		Normal	031
224	50	Rural	WCR	Married	Fula	Read in English/Arabic	Professional				Female		No		No	No	Yes	No	No symptoms and abnormal	No	No	No		Abnormal	031
225	97	Rural	WCR	Married	Mandinka	Read in English/Arabic	Dependent/Others				Male		No		No	No	Yes	Yes	No symptoms and abnormal	No	No	No		Abnormal	031
226	50	Rural	WCR	Married	Mandinka	Read in English/Arabic	Dependent/Others				Male		No		Yes	No	No	No	No symptoms and abnormal	No	No	No		Abnormal	031
227	40	Rural	WCR	Married	Mandinka	Primary	Agriculture				Male		No		No	No	No	No	No symptoms and abnormal	No	No	No		Abnormal	031
228	16	Rural	WCR	Single	Mandinka	Primary	Dependent/Others				Male		No		No	No	No	No	No symptoms and abnormal	No	No	No		Abnormal	031
229	70	Rural	WCR	Widow/widower	Mandinka	Read in English/Arabic	Dependent/Others				Female		No		No	No	No	No	No symptoms and abnormal	No	No	No		Abnormal	031
230	60	Rural	WCR	Married	Mandinka	Read in English/Arabic	Agriculture				Male		Yes	Cough<1wks	Yes	No	No	No	Symptoms and abnormal	Yes	No	No		Abnormal	031
231	35	Rural	WCR	Married	Mandinka	Read in English/Arabic	Dependent/Others				Female		Yes	Cough<1wks	No	No	Yes	No	No symptoms and abnormal	No	No	No		Abnormal	031
232	85	Rural	WCR	Single	Mandinka	Read in English/Arabic	Agriculture				Female		No		No	No	No	No	No symptoms and abnormal	Yes	No	No		Abnormal	031
233	38	Rural	WCR	Married	Fula	Read in English/Arabic	Dependent/Others				Female		Yes	Cough<1wks	Yes	No	Yes	No	Symptoms and abnormal	No	No	No		Abnormal	033
234	27	Rural	WCR	Married	Other	Read in English/Arabic	Dependent/Others	No AFB seen			Female		Yes	Cough<1wks	No	No	No	No	Symptoms and abnormal	Yes	No	No	No	Abnormal	033
235	45	Rural	WCR	Widow/widower	Mandinka	Read in English/Arabic	Dependent/Others	AFB seen			Female		No		No	No	No	No	No symptoms and abnormal	No	No	No	No	Abnormal	033
236	47	Rural	WCR	Married	Other	Other	Service worker	AFB seen			Male		No		No	No	No	No	No symptoms and abnormal	No	No	Yes	No	Abnormal	033
237	35	Rural	WCR	Single	Other	Other	Service worker	No AFB seen			Male		No		No	No	No	No	No symptoms and abnormal	Yes	No	No	No	Abnormal	033
238	18	Rural	WCR	Single	Other	Primary	Professional	No AFB seen			Female		Yes	Cough<1wks	Yes	No	Yes	Yes	Symptoms and abnormal	No	No	No	No	Abnormal	033
239	60	Rural	WCR	Married	Fula	Read in English/Arabic	Agriculture				Male		No		No	No	No	No	No symptoms and abnormal	No	No	No		Abnormal	033
240	35	Rural	WCR	Married	Fula	Read in English/Arabic	Dependent/Others				Female		Yes	Cough>=2wks	No	No	Yes	Yes	Symptoms and abnormal	No	No	Yes		Abnormal	033
241	45	Rural	WCR	Single	Mandinka	Read in English/Arabic	Agriculture	AFB seen			Male		Yes	Cough<1wks	No	No	No	No	No symptoms and abnormal	No	No	No	No	Abnormal	033
242	65	Rural	WCR	Widow/widower	Fula	Read in English/Arabic	Dependent/Others	No AFB seen			Female		Yes	Cough<1wks	Yes	No	No	No	Symptoms and abnormal	Yes	No	No	No	Abnormal	033
243	55	Rural	WCR	Married	Mandinka	Read in English/Arabic	Agriculture				Male		Yes	Cough<1wks	No	No	Yes	No	No symptoms and abnormal	No	No	No		Abnormal	033
244	16	Rural	WCR	Single	Mandinka	Other	Dependent/Others				Female		Yes	Cough>=2wks	No	No	Yes	Yes	Symptoms and normal	No	No	No		Normal	033
245	31	Rural	WCR	Married	Mandinka	Read in English/Arabic	Agriculture				Female		Yes	Cough<1wks	No	No	Yes	No	Symptoms and abnormal	No	No	No		Abnormal	033
246	50	Rural	WCR	Married	Mandinka	Read in English/Arabic	Professional				Male		No		No	No	No	No	No symptoms and abnormal	No	No	No		Abnormal	033
247	80	Urban	WCR	Married	Fula	Read in English/Arabic	Agriculture	No AFB seen			Male		Yes	Cough<1wks	Yes	No	No	No	Symptoms and abnormal	No	No	No	No	Abnormal	034
248	43	Urban	WCR	Married	Fula	Read in English/Arabic	Professional				Female		Yes		No	No	No	No	No symptoms and abnormal	No	No	No		Abnormal	034
249	42	Urban	WCR	Widow/widower	Fula	Read in English/Arabic	Professional	No AFB seen			Female		No		Yes	No	No	No	No symptoms and abnormal	No	No	No	No	Abnormal	034
250	22	Urban	WCR	Single	Fula	Read in English/Arabic	Dependent/Others	No AFB seen			Male		No		Yes	No	Yes	Yes	Symptoms and abnormal	No	No	Yes	No	Abnormal	034
251	49	Urban	WCR	Married	Fula	Read in English/Arabic	Dependent/Others	No AFB seen	No band		Female		No		Yes	No	Yes	No	Symptoms and abnormal	No	No	No	No	Abnormal	034
252	50	Urban	WCR	Seperated/Divorsed	Fula	Read in English/Arabic	Professional				Male		Yes	Cough<1wks	No	No	No	No	No symptoms and abnormal	No	No	No		Abnormal	034
253	30	Urban	WCR	Married	Fula	Read in English/Arabic	Dependent/Others				Female		Yes	Cough 1-2 wks	No	No	Yes	Yes	Symptoms and normal	Yes	No	No		Normal	034
254	51	Urban	WCR	Widow/widower	Fula	Read in English/Arabic	Dependent/Others	No AFB seen			Female		Yes	Cough>=2wks	No	No	No	No	Symptoms and abnormal	No	Yes	No	No	Abnormal	034
255	75	Urban	WCR	Seperated/Divorsed	Fula	Read in English/Arabic	Dependent/Others	No AFB seen			Male		No		No	No	No	No	No symptoms and abnormal	No	No	Yes	No	Abnormal	034
256	60	Urban	WCR	Widow/widower	Other	Read in English/Arabic	Dependent/Others				Female		No		No	No	No	No	No symptoms and abnormal	No	No	No		Abnormal	035
257	70	Urban	WCR	Married	Mandinka	Read in English/Arabic	Agriculture	No AFB seen			Male		No		Yes	No	No	No	No symptoms and abnormal	No	No	No	No	Abnormal	035
258	65	Urban	WCR	Widow/widower	Other	Read in English/Arabic	Dependent/Others	No AFB seen			Female		No		Yes	No	No	No	No symptoms and abnormal	No	No	Yes	No	Abnormal	035
259	55	Urban	WCR	Married	Other	Read in English/Arabic	Dependent/Others	AFB seen			Female		Yes	Cough<1wks	Yes	No	Yes	No	Symptoms and normal	No	No	No	No	Normal	035
260	16	Urban	WCR	Single	Other	Read in English/Arabic	Agriculture				Male		Yes	Cough<1wks	Yes	No	Yes	No	Symptoms and normal	No	No	No	No	Normal	035
261	38	Urban	WCR	Married	Fula	Read in English/Arabic	Professional				Male		Yes	Cough<1wks	No	No	No	No	Symptoms and normal	Yes	No	No		Normal	035
262	28	Urban	WCR	Married	Other	Primary	Dependent/Others				Female		No		No	No	Yes	No	No symptoms and abnormal	No	No	Yes		Abnormal	035
263	65	Urban	WCR	Widow/widower	Other	Read in English/Arabic	Dependent/Others				Female		Yes	Cough>=2wks	Yes	No	Yes	No	Symptoms and abnormal	No	No	No		Abnormal	035
264	75	Urban	WCR	Married	Fula	Read in English/Arabic	Agriculture	AFB seen			Female		No		Yes	No	Yes	No	Symptoms and abnormal	Yes	No	No	No	Abnormal	035
265	19	Urban	WCR	Single	Other	Other	Dependent/Others	AFB seen			Female		No		Yes	No	Yes	No	No symptoms and abnormal	No	No	No	No	Abnormal	035
266	40	Urban	WCR	Married	Fula	Read in English/Arabic	Dependent/Others				Female		No		Yes	No	No	No	No symptoms and abnormal	Yes	No	No		Abnormal	035
267	20	Urban	WCR	Married	Other	Read in English/Arabic	Professional	No AFB seen			Female		Yes	Cough 1-2 wks	Yes	No	No	No	Symptoms and normal	Yes	No	No	No	Normal	035
268	66	Urban	WCR	Widow/widower	Other	Read in English/Arabic	Agriculture	No AFB seen			Female		Yes	Cough 1-2 wks	Yes	No	Yes	No	Symptoms and abnormal	No	No	No	No	Abnormal	035
269	62	Urban	WCR	Married	Mandinka	Read in English/Arabic	Dependent/Others	AFB seen			Female		Yes	Cough 1-2 wks	Yes	No	No	No	Symptoms and normal	No	No	No	No	Normal	035
270	22	Urban	WCR	Single	Mandinka	Primary	Agriculture				Male		Yes	Cough<1wks	Yes	No	Yes	No	Symptoms and normal	Yes	No	No		Normal	035
271	20	Urban	WCR	Single	Mandinka	Other	Dependent/Others				Female		Yes	Cough 1-2 wks	No	No	Yes	No	Symptoms and normal	No	No	No		Normal	035
272	75	Urban	WCR	Widow/widower	Mandinka	Read in English/Arabic	Dependent/Others				Female		Yes	Cough>=2wks	Yes	No	No	Yes	Symptoms and abnormal	No	No	No		Abnormal	035
273	23	Urban	WCR	Married	Fula	Read in English/Arabic	Dependent/Others				Female		Yes	Cough<1wks	Yes	No	Yes	No	Symptoms and normal	Yes	No	No		Normal	035
274	50	Urban	WCR	Married	Other	Read in English/Arabic	Dependent/Others	AFB seen	No band		Male		Yes	Cough<1wks	Yes	No	Yes	No	Symptoms and abnormal	No	No	No	No	Abnormal	037
275	40	Urban	WCR	Single	Fula	Read in English/Arabic	Professional				Male		Yes	Cough>=2wks	No	No	No	No	Symptoms and normal	No	No	No	Yes	Normal	037
276	70	Urban	WCR	Single	Mandinka	Read in English/Arabic	Service worker	AFB seen	Band	M. avium complex	Female	Mycobacteria	No		No	No	No	No	No symptoms and abnormal	No	No	No	Yes	Abnormal	037
277	49	Urban	WCR	Married	Other	Read in English/Arabic	Service worker	AFB seen	No band		Male		Yes	Cough>=2wks	No	No	No	Yes	Symptoms and abnormal	Yes	No	Yes	No	Abnormal	037
278	30	Urban	WCR	Married	Fula	Read in English/Arabic	Dependent/Others				Female		Yes	Cough>=2wks	Yes	No	No	No	Symptoms and abnormal	Yes	Yes	Yes	Yes	Abnormal	037
279	26	Urban	WCR	Single	Fula	Primary	Dependent/Others	AFB seen	No band		Male		Yes	Cough>=2wks	No	No	No	No	Symptoms and abnormal	No	No	Yes	No	Abnormal	037
280	70	Urban	WCR	Widow/widower	Mandinka	Read in English/Arabic	Dependent/Others	AFB seen	Band	Mixed cultures	Female	Mycobacteria	No		No	No	Yes	No	No symptoms and abnormal	No	No	No	Yes	Abnormal	037
281	80	Urban	WCR	Single	Mandinka	Read in English/Arabic	Dependent/Others	AFB seen	No band		Female		Yes	Cough>=2wks	Yes	Yes	Yes	Yes	Symptoms and abnormal	Yes	No	No	No	Abnormal	037
282	35	Urban	WCR	Married	Mandinka	Other	Dependent/Others				Female		Yes	Cough<1wks	No	Yes	Yes	Yes	Symptoms and normal	Yes	No	No		Normal	037
283	40	Rural	WCR	Married	Other	Other	Service worker				Male		Yes	Cough 1-2 wks	No	No	Yes	No	Symptoms and abnormal	No	No	No		Abnormal	038
284	29	Rural	WCR	Married	Other	Read in English/Arabic	Dependent/Others				Female		Yes	Cough<1wks	No	No	Yes	No	No symptoms and abnormal	No	No	No		Abnormal	038
285	15	Rural	WCR	Single	Fula	Other	Dependent/Others				Female		Yes	Cough>=2wks	No	No	No	No	Symptoms and normal	No	No	No		Normal	038
286	35	Rural	WCR	Married	Mandinka	Read in English/Arabic	Dependent/Others				Female		No		No	No	No	No	No symptoms and abnormal	No	No	No		Abnormal	038
287	60	Rural	WCR	Married	Mandinka	Read in English/Arabic	Dependent/Others	AFB seen	Band	M. fortuitum	Female	Mycobacteria	No		No	No	No	No	No symptoms and abnormal	No	No	No	Yes	Abnormal	038
288	40	Rural	WCR	Married	Fula	Read in English/Arabic	Agriculture	AFB seen	Band	M. avium complex	Female	Mycobacteria	Yes	Cough 1-2 wks	Yes	No	Yes	No	Symptoms and abnormal	No	No	No	Yes	Abnormal	038
289	45	Rural	WCR	Married	Other	Read in English/Arabic	Professional	No AFB seen			Male		No		No	No	No	No	No symptoms and abnormal	No	No	No	No	Abnormal	039
290	19	Rural	WCR	Married	Mandinka	Read in English/Arabic	Dependent/Others	No AFB seen			Female		No		No	No	No	No	No symptoms and normal	No	No	No	No	Normal	039
291	60	Rural	WCR	Widow/widower	Mandinka	Read in English/Arabic	Agriculture	AFB seen	No band		Female		No		No	No	No	No	No symptoms and abnormal	No	No	No	No	Abnormal	039
292	80	Rural	WCR	Married	Fula	Read in English/Arabic	Dependent/Others	No AFB seen			Male		Yes	Cough<1wks	Yes	No	No	No	No symptoms and abnormal	No	No	No	No	Abnormal	039
293	55	Rural	WCR	Married	Other	Read in English/Arabic	Agriculture	No AFB seen			Male		Yes	Cough<1wks	Yes	No	No	No	Symptoms and normal	Yes	No	No	No	Normal	039
294	38	Rural	WCR	Married	Other	Read in English/Arabic	Dependent/Others	No AFB seen			Female		Yes	Cough<1wks	No	No	Yes	Yes	Symptoms and normal	No	No	No	No	Normal	039
295	90	Rural	WCR	Married	Mandinka	Read in English/Arabic	Dependent/Others	No AFB seen			Male		Yes	Cough<1wks	Yes	No	No	No	No symptoms and abnormal	No	No	No	No	Abnormal	039
296	34	Rural	WCR	Married	Fula	Read in English/Arabic	Dependent/Others	No AFB seen	No band		Female		No		No	No	Yes	No	Symptoms and normal	Yes	No	No	No	Normal	039
297	80	Rural	WCR	Married	Mandinka	Read in English/Arabic	Dependent/Others	AFB seen			Male		No		No	No	Yes	No	No symptoms and abnormal	No	No	No	No	Abnormal	039
298	70	Rural	WCR	Married	Other	Read in English/Arabic	Agriculture	AFB seen			Male		No		No	No	No	Yes	No symptoms and abnormal	No	No	No	No	Abnormal	039
299	50	Rural	WCR	Married	Other	Read in English/Arabic	Agriculture	AFB seen			Female		Yes	Cough>=2wks	Yes	No	Yes	No	Symptoms and normal	No	No	No	No	Normal	039
300	70	Rural	WCR	Married	Other	Read in English/Arabic	Dependent/Others	AFB seen			Male		No		No	No	No	No	No symptoms and abnormal	No	No	No	No	Abnormal	039
301	75	Rural	WCR	Married	Other	Read in English/Arabic	Agriculture				Female		No		No	No	Yes	No	No symptoms and abnormal	No	No	No		Abnormal	039
302	65	Rural	WCR	Widow/widower	Mandinka	Read in English/Arabic	Dependent/Others	No AFB seen			Female		No		Yes	Yes	Yes	No	Symptoms and abnormal	Yes	No	No	No	Abnormal	039
303	35	Rural	WCR	Married	Mandinka	Read in English/Arabic	Agriculture	AFB seen			Male		Yes	Cough 1-2 wks	Yes	No	Yes	No	Symptoms and normal	No	No	No	No	Normal	039
304	70	Rural	WCR	Married	Other	Read in English/Arabic	Dependent/Others	No AFB seen			Male		Yes	Cough 1-2 wks	Yes	No	Yes	No	Symptoms and abnormal	No	No	Yes	No	Abnormal	039
305	70	Rural	WCR	Married	Mandinka	Read in English/Arabic	Agriculture	AFB seen	No band		Male		Yes	Cough 1-2 wks	No	No	No	No	No symptoms and abnormal	No	No	No	No	Abnormal	039
306	45	Rural	WCR	Married	Mandinka	Read in English/Arabic	Agriculture	No AFB seen			Female		No		No	No	Yes	No	No symptoms and abnormal	No	No	No	No	Abnormal	039
307	45	Rural	WCR	Married	Fula	Read in English/Arabic	Agriculture	No AFB seen			Male		Yes	Cough<1wks	Yes	No	No	No	Symptoms and abnormal	No	No	No	No	Abnormal	039
308	60	Rural	WCR	Married	Mandinka	Read in English/Arabic	Professional	No AFB seen			Female		No		Yes	No	Yes	No	Symptoms and normal	Yes	No	No	No	Normal	039
309	72	Rural	WCR	Widow/widower	Mandinka	Read in English/Arabic	Dependent/Others	No AFB seen			Female		Yes	Cough<1wks	Yes	Yes	Yes	No	Symptoms and normal	Yes	No	No	No	Normal	039
310	78	Rural	WCR	Widow/widower	Mandinka	Read in English/Arabic	Dependent/Others	No AFB seen			Female		Yes	Cough 1-2 wks	Yes	No	Yes	No	Symptoms and normal	Yes	No	No	No	Normal	039
311	60	Rural	WCR	Married	Mandinka	Read in English/Arabic	Professional	AFB seen	No band		Male		No		No	No	No	Yes	No symptoms and normal	No	No	No	No	Normal	040
312	40	Rural	WCR	Married	Mandinka	Read in English/Arabic	Dependent/Others	AFB seen	No band		Female		No		No	No	No	No	No symptoms and abnormal	No	No	No	No	Abnormal	040
313	75	Rural	WCR	Married	Mandinka	Read in English/Arabic	Dependent/Others	AFB seen	Band	M. avium complex	Male	Mycobacteria	No		No	No	No	No	No symptoms and abnormal	No	No	No	Yes	Abnormal	040
314	67	Rural	WCR	Married	Other	Read in English/Arabic	Dependent/Others	No AFB seen			Female		No		Yes	No	No	No	No symptoms and abnormal	No	No	No	No	Abnormal	040
315	90	Rural	WCR	Widow/widower	Other	Read in English/Arabic	Dependent/Others	AFB seen	No band		Female		No		Yes	No	No	No	Symptoms and abnormal	Yes	No	No	No	Abnormal	040
316	60	Rural	WCR	Married	Mandinka	Other	Service worker				Male		Yes	Cough<1wks	No	No	No	No	No symptoms and abnormal	No	No	Yes		Abnormal	040
317	60	Rural	WCR	Widow/widower	Mandinka	Read in English/Arabic	Dependent/Others				Female		No		No	No	No	No	No symptoms and abnormal	No	No	No		Abnormal	040
318	65	Rural	WCR	Married	Fula	Read in English/Arabic	Agriculture	AFB seen			Male		Yes	Cough<1wks	Yes	No	Yes	No	Symptoms and normal	Yes	No	No	No	Normal	040
319	51	Rural	WCR	Married	Other	Read in English/Arabic	Dependent/Others	No AFB seen			Female		No		No	No	No	No	No symptoms and abnormal	No	No	No	No	Abnormal	040
320	62	Rural	WCR	Married	Other	Read in English/Arabic	Dependent/Others	AFB seen			Female		No		Yes	No	Yes	No	Symptoms and abnormal	No	No	No	No	Abnormal	040
321	35	Urban	WCR	Married	Other	Read in English/Arabic	Agriculture				Female		Yes	Cough>=2wks	Yes	No	Yes	No	Symptoms and normal	No	No	No	No	Normal	041
322	70	Urban	WCR	Widow/widower	Mandinka	Read in English/Arabic	Dependent/Others	AFB seen	Band	M. avium complex	Female	Mycobacteria	No		Yes	No	No	No	No symptoms and abnormal	No	No	No	Yes	Abnormal	041
323	72	Urban	WCR	Widow/widower	Fula	Read in English/Arabic	Dependent/Others	AFB seen	Band	M. avium complex	Male	Mycobacteria	No		Yes	No	No	Yes	Symptoms and abnormal	No	No	No	Yes	Abnormal	041
324	60	Urban	WCR	Married	Mandinka	Read in English/Arabic	Dependent/Others				Female		No		No	No	No	No	No symptoms and abnormal	No	No	No		Abnormal	041
325	60	Urban	WCR	Married	Other	Read in English/Arabic	Dependent/Others	AFB seen	No band		Female		No		Yes	No	Yes	No	Symptoms and normal	No	No	No	Yes	Normal	041
326	57	Urban	WCR	Married	Other	Read in English/Arabic	Agriculture				Male		No		No	No	No	No	No symptoms and abnormal	No	No	No	Yes	Abnormal	041
327	50	Urban	WCR	Married	Fula	Read in English/Arabic	Agriculture	AFB seen	No band		Male		No		No	Yes	No	No	No symptoms and abnormal	No	No	Yes	No	Abnormal	041
328	50	Urban	WCR	Married	Other	Other	Service worker				Male		No		No	No	No	No	No symptoms and abnormal	No	No	No		Abnormal	041
329	73	Urban	WCR	Married	Other	Read in English/Arabic	Agriculture	AFB seen	Band	M. avium complex	Female	Mycobacteria	No		Yes	Yes	No	No	Symptoms and normal	Yes	No	No	Yes	Normal	041
330	60	Urban	WCR	Widow/widower	Mandinka	Read in English/Arabic	Dependent/Others	AFB seen	Band	M. avium complex	Female	Mycobacteria	No		No	No	No	No	No symptoms and abnormal	No	No	No	Yes	Abnormal	041
331	70	Urban	WCR	Married	Mandinka	Read in English/Arabic	Dependent/Others	AFB seen	No band		Female		No		No	No	No	No	No symptoms and abnormal	No	No	No	No	Abnormal	041
332	90	Urban	WCR	Married	Mandinka	Read in English/Arabic	Dependent/Others				Male		Yes	Cough<1wks	No	No	Yes	No	Symptoms and abnormal	No	No	No		Abnormal	041
333	90	Urban	WCR	Widow/widower	Mandinka	Read in English/Arabic	Dependent/Others				Female		Yes	Cough 1-2 wks	Yes	No	No	No	Symptoms and normal	No	No	No		Normal	041
334	70	Urban	WCR	Widow/widower	Fula	Read in English/Arabic	Dependent/Others	AFB seen	Band	M. avium complex	Female	Mycobacteria	No		No	No	No	No	No symptoms and abnormal	No	No	No	Yes	Abnormal	041
335	70	Urban	WCR	Widow/widower	Fula	Read in English/Arabic	Agriculture				Male		Yes	Cough>=2wks	No	No	No	No	Symptoms and abnormal	No	No	No		Abnormal	041
336	70	Urban	WCR	Married	Fula	Read in English/Arabic	Dependent/Others	AFB seen	Band	M. flavescens	Male	Mycobacteria	Yes	Cough 1-2 wks	No	No	Yes	No	Symptoms and abnormal	No	No	No	Yes	Abnormal	041
337	85	Urban	WCR	Married	Fula	Read in English/Arabic	Dependent/Others	AFB seen	Band	M. avium complex	Male	Mycobacteria	No		No	No	No	No	No symptoms and abnormal	No	No	No	Yes	Abnormal	042
338	80	Urban	WCR	Widow/widower	Other	Read in English/Arabic	Dependent/Others	AFB seen	No band		Female		No		No	No	No	No	No symptoms and abnormal	Yes	No	No	No	Abnormal	042
339	70	Urban	WCR	Married	Other	Read in English/Arabic	Dependent/Others				Male		No		No	No	No	No	No symptoms and abnormal	No	No	No		Abnormal	042
340	60	Urban	WCR	Widow/widower	Other	Read in English/Arabic	Dependent/Others				Male		Yes	Cough>=2wks	No	No	No	No	Symptoms and abnormal	Yes	No	No		Abnormal	042
341	60	Urban	WCR	Married	Mandinka	Read in English/Arabic	Agriculture	AFB seen	Band	M. avium complex	Female	Mycobacteria	No		No	Yes	No	No	No symptoms and abnormal	No	No	No	Yes	Abnormal	042
342	80	Urban	WCR	Widow/widower	Mandinka	Read in English/Arabic	Dependent/Others				Female		No		Yes	No	No	No	Symptoms and abnormal	Yes	No	No		Abnormal	042
343	50	Rural	CRR	Married	Fula	Read in English/Arabic	Agriculture				Female		No		No	No	No	No	No symptoms and normal	No	No	No		Normal	045
344	80	Rural	CRR	Married	Fula	Read in English/Arabic	Dependent/Others				Female		Yes	Cough>=2wks	Yes	No	Yes	No	Symptoms and normal	Yes	No	No		Normal	045
345	58	Rural	CRR	Married	Fula	Read in English/Arabic	Agriculture	AFB seen	Band	M. avium complex	Female	Mycobacteria	Yes	Cough<1wks	Yes	No	No	No	No symptoms and abnormal	No	No	No	Yes	Abnormal	045
346	60	Rural	CRR	Widow/widower	Fula	Read in English/Arabic	Dependent/Others	AFB seen	No band		Female		No		No	No	Yes	No	No symptoms and abnormal	No	No	No	No	Abnormal	045
347	85	Rural	CRR	Widow/widower	Wolof	Read in English/Arabic	Dependent/Others	AFB seen	No band		Female		Yes	Unknown	Yes	Yes	Yes	Yes	Symptoms and normal	No	Yes	No	No	Normal	046
348	53	Rural	CRR	Married	Wolof	Read in English/Arabic	Agriculture	AFB seen	No band		Male		No		No	No	No	No	No symptoms and abnormal	No	No	No	No	Abnormal	046
349	80	Rural	CRR	Single	Wolof	Read in English/Arabic	Dependent/Others	AFB seen	No band		Female		No		Yes	No	Yes	No	No symptoms and normal	No	No	No	No	Normal	046
350	56	Rural	CRR	Married	Fula	Read in English/Arabic	Agriculture	AFB seen	No band		Male		Yes	Cough<1wks	No	No	No	No	No symptoms and abnormal	No	No	No	No	Abnormal	046
351	75	Rural	CRR	Married	Fula	Read in English/Arabic	Agriculture	AFB seen	No band		Female		Yes	Cough>=2wks	Yes	Yes	No	No	Symptoms and abnormal	No	No	No	No	Abnormal	046
352	55	Rural	CRR	Married	Mandinka	Read in English/Arabic	Agriculture				Female		No		Yes	No	Yes	Yes	Symptoms and abnormal	No	No	No		Abnormal	046
353	51	Rural	CRR	Married	Mandinka	Read in English/Arabic	Agriculture	AFB seen	No band		Female		Yes	Cough 1-2 wks	No	Yes	Yes	No	Symptoms and abnormal	No	No	No	No	Abnormal	046
354	65	Rural	CRR	Married	Mandinka	Read in English/Arabic	Agriculture	AFB seen	No band		Male		Yes	Cough 1-2 wks	Yes	Yes	Yes	No	Symptoms and abnormal	Yes	No	No	No	Abnormal	046
355	15	Rural	CRR	Single	Mandinka	Read in English/Arabic	Agriculture				Female		Yes	Cough>=2wks	Yes	No	Yes	No	Symptoms and normal	No	No	No		Normal	046
356	29	Rural	CRR	Married	Mandinka	Read in English/Arabic	Agriculture				Male		No		Yes	No	Yes	Yes	Symptoms and normal	No	No	No		Normal	046
357	85	Rural	CRR	Widow/widower	Fula	Read in English/Arabic	Dependent/Others	AFB seen	Band	M. avium complex	Female	Mycobacteria	No		No	No	No	No	No symptoms and normal	No	No	No	Yes	Normal	046
358	40	Rural	CRR	Married	Fula	Read in English/Arabic	Dependent/Others	AFB seen	No band		Female		Yes	Cough>=2wks	Yes	No	Yes	No	Symptoms and abnormal	No	No	No	No	Abnormal	046
359	90	Rural	CRR	Married	Fula	Read in English/Arabic	Dependent/Others				Male		No		No	No	No	No	No symptoms and normal	No	No	No		Normal	046
360	80	Rural	CRR	Married	Fula	Read in English/Arabic	Dependent/Others	AFB seen	Band	Mixed cultures	Male	Mycobacteria	No		Yes	No	No	No	No symptoms and normal	No	No	No	No	Normal	046
361	55	Rural	CRR	Married	Fula	Read in English/Arabic	Dependent/Others				Male		No		Yes	No	No	No	Symptoms and normal	Yes	No	No		Normal	046
362	70	Rural	CRR	Married	Mandinka	Read in English/Arabic	Service worker	AFB seen	Band	M. avium complex	Male	Mycobacteria	No		No	No	Yes	No	No symptoms and abnormal	No	No	No	Yes	Abnormal	047
363	53	Rural	CRR	Married	Mandinka	Read in English/Arabic	Dependent/Others	AFB seen	Band	NTM	Female	Mycobacteria	No		Yes	No	Yes	No	No symptoms and abnormal	No	No	No	Yes	Abnormal	047
364	50	Rural	CRR	Single	Fula	Read in English/Arabic	Agriculture	AFB seen	No band		Female		No		No	No	No	No	No symptoms and abnormal	No	No	No	No	Abnormal	047
365	68	Rural	CRR	Married	Mandinka	Read in English/Arabic	Dependent/Others	AFB seen	No band		Male		Yes	Cough<1wks	No	No	Yes	No	No symptoms and abnormal	No	No	Yes	No	Abnormal	047
366	64	Rural	CRR	Single	Mandinka	Read in English/Arabic	Agriculture	AFB seen	No band		Male		No		Yes	No	Yes	No	Symptoms and abnormal	No	No	No	No	Abnormal	047
367	52	Rural	CRR	Married	Mandinka	Read in English/Arabic	Agriculture	AFB seen	Band	M. nonchromogenicum	Female	Mycobacteria	Yes	Cough<1wks	No	No	Yes	Yes	Symptoms and abnormal	No	No	No	Yes	Abnormal	047
368	79	Rural	CRR	Married	Other	Read in English/Arabic	Agriculture	AFB seen	No band		Male		No		No	No	Yes	No	No symptoms and abnormal	No	No	No	No	Abnormal	047
369	38	Rural	CRR	Married	Mandinka	Read in English/Arabic	Agriculture	AFB seen	No band		Male		No		No	No	No	No	No symptoms and abnormal	No	No	No	No	Abnormal	047
370	15	Rural	CRR	Single	Wolof	Primary	Dependent/Others	AFB seen	No band		Male		No		No	No	Yes	No	No symptoms and abnormal	No	No	No	No	Abnormal	047
371	60	Rural	CRR	Married	Mandinka	Read in English/Arabic	Agriculture	AFB seen	Band	M. avium complex	Male	Mycobacteria	No		No	No	No	No	No symptoms and abnormal	No	No	No	Yes	Abnormal	047
372	36	Rural	CRR	Married	Mandinka	Read in English/Arabic	Agriculture	AFB seen	Band	M. smegmatis	Female	Mycobacteria	No		No	No	No	No	No symptoms and abnormal	No	No	Yes	Yes	Abnormal	047
373	40	Rural	CRR	Married	Mandinka	Read in English/Arabic	Agriculture	AFB seen	No band		Female		No		No	No	No	No	No symptoms and abnormal	No	No	No	No	Abnormal	047
374	48	Rural	CRR	Married	Mandinka	Read in English/Arabic	Agriculture	AFB seen	No band		Female		Yes	Cough>=2wks	Yes	No	Yes	Yes	Symptoms and normal	No	No	No	Yes	Normal	047
375	60	Rural	CRR	Married	Fula	Read in English/Arabic	Agriculture	AFB seen	No band		Female		No		No	No	No	No	No symptoms and abnormal	No	Yes	No	No	Abnormal	048
376	75	Rural	CRR	Married	Fula	Read in English/Arabic	Agriculture	AFB seen	No band		Female		No		Yes	No	Yes	Yes	Symptoms and abnormal	Yes	No	No	No	Abnormal	048
377	85	Rural	CRR	Married	Fula	Read in English/Arabic	Dependent/Others	AFB seen	Band	M. terrae	Male	Mycobacteria	Yes	Cough>=2wks	No	No	No	No	Symptoms and abnormal	Yes	No	No	Yes	Abnormal	048
378	50	Rural	CRR	Married	Other	Read in English/Arabic	Agriculture	AFB seen	Band	M. avium complex	Female	Mycobacteria	Yes	Cough<1wks	Yes	No	Yes	Yes	Symptoms and normal	No	Yes	No	Yes	Normal	048
379	17	Rural	CRR	Single	Fula	Read in English/Arabic	Dependent/Others	AFB seen	Band	M. avium complex	Female	Mycobacteria	Yes	Cough>=2wks	Yes	No	No	No	Symptoms and abnormal	Yes	Yes	No	Yes	Abnormal	048
380	45	Rural	CRR	Married	Wolof	Read in English/Arabic	Dependent/Others	AFB seen	Band	M. avium complex	Female	Mycobacteria	No		Yes	No	No	No	No symptoms and abnormal	No	No	No	Yes	Abnormal	048
381	50	Rural	CRR	Married	Wolof	Read in English/Arabic	Agriculture	AFB seen	No band		Male		No		No	No	No	No	No symptoms and abnormal	No	No	No	No	Abnormal	048
382	55	Rural	CRR	Widow/widower	Wolof	Read in English/Arabic	Dependent/Others	AFB seen	Band	M. avium complex	Female	Mycobacteria	Yes	Cough>=2wks	Yes	No	Yes	No	Symptoms and normal	No	No	No	Yes	Normal	048
383	82	Rural	CRR	Married	Fula	Read in English/Arabic	Dependent/Others				Male		No		No	No	No	No	No symptoms and abnormal	Yes	No	No		Abnormal	048
384	40	Rural	CRR	Married	Wolof	Read in English/Arabic	Dependent/Others	AFB seen	Band	M. avium complex	Female	Mycobacteria	Yes	Cough>=2wks	Yes	Yes	Yes	No	Symptoms and normal	No	No	Yes	Yes	Normal	048
385	40	Rural	CRR	Married	Wolof	Read in English/Arabic	Professional	AFB seen	Band	M. avium complex	Male	Mycobacteria	No		No	No	No	No	No symptoms and abnormal	No	No	No	Yes	Abnormal	048
386	28	Rural	CRR	Married	Wolof	Read in English/Arabic	Professional	AFB seen	No band		Male		No		No	No	No	No	No symptoms and abnormal	No	No	No	No	Abnormal	048
387	60	Rural	CRR	Married	Mandinka	Read in English/Arabic	Professional	AFB seen	Band	M. avium complex	Male	Mycobacteria	No		No	No	No	No	No symptoms and abnormal	No	No	No	Yes	Abnormal	048
388	70	Rural	CRR	Widow/widower	Wolof	Read in English/Arabic	Dependent/Others	AFB seen	Band	M. fortuitum	Female	Mycobacteria	Yes	Cough>=2wks	No	No	Yes	No	Symptoms and normal	No	No	No	Yes	Normal	048
389	90	Rural	CRR	Married	Wolof	Read in English/Arabic	Dependent/Others	AFB seen	Band	M. fortuitum	Male	Mycobacteria	No		No	Yes	No	No	No symptoms and normal	Yes	No	No	Yes	Normal	048
390	70	Rural	CRR	Single	Wolof	Read in English/Arabic	Dependent/Others	AFB seen	Band	M. nonchromogenicum	Female	Mycobacteria	No		Yes	Yes	Yes	Yes	Symptoms and normal	Yes	No	No	Yes	Normal	048
391	35	Rural	CRR	Married	Mandinka	Read in English/Arabic	Professional	AFB seen	No band		Male		No		Yes	No	Yes	Yes	Symptoms and abnormal	Yes	No	No	No	Abnormal	049
392	65	Rural	CRR	Married	Mandinka	Read in English/Arabic	Professional	AFB seen	No band		Male		No		No	No	No	No	No symptoms and abnormal	No	No	No	No	Abnormal	049
393	87	Rural	CRR	Married	Mandinka	Read in English/Arabic	Agriculture				Male		No		No	No	No	No	No symptoms and abnormal	No	No	No		Abnormal	049
394	40	Rural	CRR	Married	Fula	Primary	Professional	AFB seen	No band		Male		No		Yes	No	No	No	No symptoms and abnormal	No	No	No	No	Abnormal	049
395	56	Rural	CRR	Married	Fula	Read in English/Arabic	Agriculture	AFB seen	Band	M. avium complex	Female	Mycobacteria	No		Yes	Yes	No	Yes	Symptoms and normal	Yes	No	No	Yes	Normal	049
396	89	Rural	CRR	Married	Fula	Read in English/Arabic	Dependent/Others	AFB seen	No band		Male		Yes	Cough>=2wks	No	No	No	No	Symptoms and abnormal	Yes	No	No	No	Abnormal	049
397	65	Rural	CRR	Married	Fula	Read in English/Arabic	Agriculture	AFB seen	No band		Male		No		Yes	No	No	No	No symptoms and abnormal	No	No	No	No	Abnormal	049
398	65	Rural	CRR	Married	Fula	Read in English/Arabic	Dependent/Others	AFB seen	No band		Female		Yes	Cough<1wks	No	No	Yes	Yes	Symptoms and abnormal	No	No	Yes	No	Abnormal	049
399	40	Rural	CRR	Married	Fula	Read in English/Arabic	Agriculture	AFB seen	No band		Female		No		No	No	No	No	No symptoms and abnormal	No	No	No	No	Abnormal	049
400	60	Rural	CRR	Widow/widower	Fula	Read in English/Arabic	Dependent/Others	AFB seen	No band		Female		Yes	Cough>=2wks	No	No	Yes	No	Symptoms and normal	Yes	No	No	No	Normal	049
401	40	Rural	CRR	Married	Fula	Read in English/Arabic	Dependent/Others	AFB seen	No band		Female		Yes	Cough<1wks	No	No	Yes	No	No symptoms and abnormal	No	No	Yes	Yes	Abnormal	049
402	55	Rural	CRR	Married	Fula	Read in English/Arabic	Dependent/Others	AFB seen	Band	M. avium complex	Female	Mycobacteria	No		Yes	Yes	Yes	Yes	Symptoms and normal	No	No	No	Yes	Normal	049
403	16	Rural	CRR	Single	Fula	Primary	Dependent/Others				Male		Yes	Cough>=2wks	Yes	No	No	No	Symptoms and normal	No	No	No		Normal	049
404	98	Rural	CRR	Married	Fula	Read in English/Arabic	Dependent/Others	AFB seen	No band		Female		No		No	No	No	No	No symptoms and abnormal	No	No	No	No	Abnormal	049
405	40	Rural	CRR	Married	Fula	Read in English/Arabic	Dependent/Others	AFB seen	Band	M. avium complex	Female	Mycobacteria	No		No	No	No	No	No symptoms and abnormal	No	No	No	Yes	Abnormal	049
406	45	Rural	CRR	Widow/widower	Fula	Read in English/Arabic	Dependent/Others	AFB seen	No band		Female		Yes	Cough>=2wks	Yes	No	Yes	Yes	Symptoms and normal	No	No	No	Yes	Normal	049
407	40	Rural	CRR	Single	Fula	Read in English/Arabic	Dependent/Others	AFB seen	Band	M. avium complex	Male	Mycobacteria	No		Yes	No	Yes	Yes	Symptoms and normal	No	No	No	Yes	Normal	049
408	54	Rural	CRR	Married	Fula	Read in English/Arabic	Dependent/Others	AFB seen	No band		Female		Yes	Cough<1wks	Yes	No	Yes	No	Symptoms and normal	No	No	No	No	Normal	049
409	75	Rural	CRR	Married	Fula	Read in English/Arabic	Dependent/Others	AFB seen	Band	M. avium complex	Female	Mycobacteria	No		No	No	No	No	No symptoms and abnormal	No	No	No	Yes	Abnormal	049
410	80	Rural	CRR	Married	Fula	Read in English/Arabic	Professional	AFB seen	No band		Male		No		No	No	No	No	No symptoms and abnormal	No	No	No	No	Abnormal	049
411	60	Rural	CRR	Married	Fula	Read in English/Arabic	Agriculture	AFB seen	No band		Male		No		No	No	No	No	No symptoms and abnormal	No	No	No	No	Abnormal	049
412	40	Rural	CRR	Married	Fula	Read in English/Arabic	Agriculture	AFB seen	Band	M. avium complex	Female	Mycobacteria	No		No	No	No	No	No symptoms and abnormal	Yes	No	No	Yes	Abnormal	049
413	80	Rural	CRR	Married	Other	Read in English/Arabic	Dependent/Others	AFB seen	No band		Male		No		No	No	No	No	No symptoms and abnormal	No	No	No	No	Abnormal	050
414	19	Rural	CRR	Single	Other	Other	Dependent/Others				Male		Yes	Cough<1wks	Yes	No	Yes	No	Symptoms and normal	No	No	No		Normal	050
415	60	Rural	CRR	Single	Other	Read in English/Arabic	Dependent/Others	AFB seen	No band		Female		Yes	Cough 1-2 wks	Yes	Yes	Yes	Yes	Symptoms and abnormal	Yes	No	No	No	Abnormal	050
416	60	Rural	CRR	Single	Fula	Read in English/Arabic	Agriculture	AFB seen	No band		Male		No		No	No	No	No	No symptoms and abnormal	No	No	No	Yes	Abnormal	050
417	80	Rural	CRR	Married	Other	Read in English/Arabic	Dependent/Others	AFB seen	No band		Female		No		Yes	No	Yes	No	Symptoms and abnormal	Yes	No	No	Yes	Abnormal	050
418	83	Rural	CRR	Married	Other	Read in English/Arabic	Dependent/Others				Male		Yes	Unknown	No	Yes	No	Yes	Symptoms and abnormal	No	No	No		Abnormal	050
419	82	Rural	CRR	Widow/widower	Other	Read in English/Arabic	Dependent/Others				Female		Yes	Cough 1-2 wks	Yes	No	Yes	No	Symptoms and abnormal	No	No	No		Abnormal	050
420	40	Rural	CRR	Single	Other	Read in English/Arabic	Agriculture				Female		No		Yes	Yes	Yes	No	Symptoms and abnormal	No	No	No		Abnormal	050
421	60	Rural	CRR	Married	Other	Read in English/Arabic	Agriculture	AFB seen	No band		Female		Yes	Cough>=2wks	Yes	No	Yes	No	Symptoms and normal	No	No	No	No	Normal	050
422	58	Rural	CRR	Married	Other	Other	Service worker				Male		Yes	Cough 1-2 wks	No	No	No	Yes	No symptoms and abnormal	No	No	No	No	Abnormal	050
423	18	Rural	CRR	Single	Other	Read in English/Arabic	Agriculture				Male		Yes	Cough>=2wks	No	No	No	No	Symptoms and normal	No	No	No		Normal	050
424	55	Rural	CRR	Married	Other	Read in English/Arabic	Agriculture	AFB seen	Band	M. avium complex	Male	Mycobacteria	No		No	No	No	No	No symptoms and abnormal	No	No	No	Yes	Abnormal	050
425	18	Rural	CRR	Single	Other	Primary	Agriculture	AFB seen	No band		Male		Yes	Cough<1wks	No	No	No	Yes	Symptoms and normal	Yes	No	No	No	Normal	050
426	27	Rural	CRR	Married	Other	Read in English/Arabic	Agriculture	AFB seen	No band		Female		Yes	Cough<1wks	No	No	Yes	No	Symptoms and normal	No	No	No	Yes	Normal	050
427	28	Rural	CRR	Married	Other	Read in English/Arabic	Agriculture				Female		No		Yes	No	No	No	No symptoms and abnormal	No	No	No		Abnormal	050
428	60	Rural	CRR	Married	Other	Read in English/Arabic	Agriculture				Female		No		No	No	No	No	No symptoms and abnormal	No	No	No		Abnormal	050
429	62	Rural	CRR	Married	Other	Read in English/Arabic	Agriculture	AFB seen	Band	M. avium complex	Male	Mycobacteria	No		No	No	No	No	No symptoms and abnormal	No	No	No	Yes	Abnormal	050
430	23	Rural	CRR	Married	Other	Read in English/Arabic	Agriculture				Female		No		No	No	No	No	No symptoms and abnormal	No	No	No		Abnormal	050
431	40	Rural	CRR	Married	Other	Primary	Agriculture	AFB seen	No band		Male		Yes	Cough>=2wks	Yes	No	Yes	No	Symptoms and normal	No	No	No	No	Normal	050
432	70	Rural	CRR	Married	Fula	Read in English/Arabic	Agriculture	AFB seen	Band	M. avium complex	Male	Mycobacteria	Yes	Cough 1-2 wks	No	No	No	Yes	Symptoms and normal	No	No	Yes	Yes	Normal	050
433	40	Rural	CRR	Married	Other	Read in English/Arabic	Agriculture	AFB seen	Band	M. avium complex	Female	Mycobacteria	No		No	No	No	No	No symptoms and abnormal	No	No	No	Yes	Abnormal	050
434	50	Rural	CRR	Married	Other	Read in English/Arabic	Professional	AFB seen	Band	Mixed cultures	Male	Mycobacteria	No		Yes	No	No	No	No symptoms and abnormal	No	No	No	Yes	Abnormal	050
435	50	Rural	CRR	Married	Other	Read in English/Arabic	Agriculture	AFB seen	No band		Female		No		Yes	No	Yes	Yes	Symptoms and normal	No	No	No	No	Normal	050
436	42	Rural	CRR	Married	Other	Read in English/Arabic	Agriculture				Female		No		Yes	No	Yes	No	Symptoms and normal	Yes	No	No		Normal	050
437	60	Urban	CRR	Widow/widower	Fula	Read in English/Arabic	Dependent/Others	AFB seen	No band		Female		Yes	Cough<1wks	No	No	Yes	No	No symptoms and abnormal	No	No	No	No	Abnormal	051
438	70	Urban	CRR	Single	Mandinka	Read in English/Arabic	Dependent/Others	AFB seen	Band	M. avium complex	Female	Mycobacteria	Yes	Cough>=2wks	Yes	No	Yes	No	Symptoms and abnormal	No	No	No	Yes	Abnormal	051
439	62	Urban	CRR	Married	Mandinka	Read in English/Arabic	Agriculture	AFB seen	No band		Male		Yes	Cough>=2wks	No	No	Yes	No	Symptoms and abnormal	No	No	No	No	Abnormal	051
440	75	Urban	CRR	Married	Fula	Read in English/Arabic	Agriculture				Male		No		No	No	No	No	No symptoms and abnormal	No	No	No		Abnormal	051
441	60	Urban	CRR	Single	Mandinka	Read in English/Arabic	Dependent/Others	AFB seen	No band		Female		Yes	Cough 1-2 wks	Yes	No	Yes	No	Symptoms and abnormal	No	No	No	Yes	Abnormal	051
442	43	Urban	CRR	Married	Fula	Read in English/Arabic	Agriculture	AFB seen	No band		Female		Yes	Cough<1wks	No	No	No	No	No symptoms and abnormal	No	No	No	No	Abnormal	051
443	33	Urban	CRR	Married	Mandinka	Read in English/Arabic	Agriculture				Female		No		Yes	No	Yes	No	No symptoms and abnormal	No	No	No		Abnormal	051
444	68	Urban	CRR	Widow/widower	Mandinka	Read in English/Arabic	Agriculture	AFB seen	Band	M. avium complex	Female	Mycobacteria	No		Yes	No	No	No	No symptoms and abnormal	Yes	No	No	Yes	Abnormal	051
445	48	Urban	CRR	Married	Mandinka	Read in English/Arabic	Dependent/Others				Female		Yes	Cough>=2wks	Yes	No	Yes	No	Symptoms and normal	No	No	No		Normal	051
446	67	Urban	CRR	Married	Other	Read in English/Arabic	Agriculture	AFB seen	Band	M. avium complex	Male	Mycobacteria	Yes	Cough>=2wks	No	No	No	Yes	Symptoms and normal	No	No	No	Yes	Normal	051
447	65	Urban	CRR	Married	Mandinka	Read in English/Arabic	Dependent/Others	AFB seen	No band		Male		Yes	Cough>=2wks	Yes	No	Yes	Yes	Symptoms and abnormal	No	No	Yes	No	Abnormal	051
448	65	Urban	CRR	Married	Mandinka	Read in English/Arabic	Professional	AFB seen	No band		Male		Yes	Cough>=2wks	No	No	Yes	Yes	Symptoms and abnormal	No	No	No	Yes	Abnormal	051
449	85	Urban	CRR	Married	Mandinka	Read in English/Arabic	Dependent/Others				Female		Yes	Cough<1wks	No	No	No	No	No symptoms and abnormal	Yes	No	No		Abnormal	051
450	50	Urban	CRR	Married	Wolof	Read in English/Arabic	Professional	AFB seen	Band	M. fortuitum	Male	Mycobacteria	No		No	No	No	No	No symptoms and abnormal	No	No	No	Yes	Abnormal	051
451	52	Urban	CRR	Widow/widower	Fula	Read in English/Arabic	Agriculture	AFB seen	Band	M. avium complex	Female	Mycobacteria	No		No	No	No	No	No symptoms and abnormal	Yes	No	Yes	Yes	Abnormal	051
452	57	Urban	CRR	Married	Fula	Read in English/Arabic	Agriculture				Male		Yes	Cough<1wks	No	No	No	No	No symptoms and abnormal	No	No	No		Abnormal	051
453	65	Urban	CRR	Married	Mandinka	Read in English/Arabic	Agriculture	AFB seen	Band	M. avium complex	Male	Mycobacteria	No		Yes	No	No	Yes	No symptoms and abnormal	No	No	No	Yes	Abnormal	051
454	51	Urban	CRR	Married	Mandinka	Read in English/Arabic	Agriculture	AFB seen	Band	M. avium complex	Female	Mycobacteria	Yes	Cough<1wks	No	No	No	No	No symptoms and abnormal	No	No	No	Yes	Abnormal	051
455	45	Urban	CRR	Married	Mandinka	Read in English/Arabic	Agriculture	AFB seen	Band	M. avium complex	Female	Mycobacteria	No		No	No	Yes	No	Symptoms and abnormal	Yes	No	No	Yes	Abnormal	051
456	22	Urban	CRR	Married	Mandinka	Read in English/Arabic	Dependent/Others				Female		Yes	Cough<1wks	Yes	No	No	No	Symptoms and abnormal	Yes	No	Yes		Abnormal	051
457	58	Rural	CRR	Widow/widower	Mandinka	Read in English/Arabic	Dependent/Others	AFB seen	No band		Female		Yes	Cough>=2wks	No	No	Yes	No	Symptoms and normal	No	No	No	Yes	Normal	052
458	72	Rural	CRR	Married	Mandinka	Read in English/Arabic	Dependent/Others				Female		No		No	Yes	No	No	Symptoms and normal	Yes	No	No		Normal	052
459	25	Rural	CRR	Single	Mandinka	Other	Professional				Female		Yes	Cough>=2wks	No	No	Yes	No	Symptoms and normal	No	No	No		Normal	052
460	70	Rural	CRR	Married	Fula	Read in English/Arabic	Agriculture	AFB seen	Band	NTM	Male	Mycobacteria	No		No	No	No	No	No symptoms and abnormal	No	No	No	Yes	Abnormal	052
461	60	Rural	CRR	Married	Fula	Read in English/Arabic	Dependent/Others				Female		Yes	Cough 1-2 wks	No	No	Yes	Yes	Symptoms and normal	Yes	Yes	No		Normal	052
462	80	Rural	CRR	Married	Fula	Read in English/Arabic	Agriculture	AFB seen	Band	M. avium complex	Male	Mycobacteria	No		Yes	No	No	No	No symptoms and abnormal	No	No	No	Yes	Abnormal	052
463	45	Rural	CRR	Married	Mandinka	Other	Dependent/Others				Male		Yes	Cough<1wks	No	No	Yes	No	Symptoms and abnormal	No	No	No	No	Abnormal	052
464	50	Rural	CRR	Married	Mandinka	Read in English/Arabic	Agriculture	AFB seen	Band	M. avium complex	Female	Mycobacteria	No		No	No	No	No	No symptoms and abnormal	No	No	No	Yes	Abnormal	052
465	68	Rural	CRR	Single	Fula	Other	Agriculture	AFB seen	Band	M. avium complex	Male	Mycobacteria	Yes	Cough>=2wks	Yes	Yes	Yes	No	Symptoms and abnormal	No	Yes	No	Yes	Abnormal	052
466	60	Rural	CRR	Married	Mandinka	Read in English/Arabic	Agriculture	AFB seen	Band	M. fortuitum	Male	Mycobacteria	No		No	No	No	No	No symptoms and abnormal	No	No	No	Yes	Abnormal	052
467	38	Rural	CRR	Single	Mandinka	Read in English/Arabic	Dependent/Others	AFB seen	No band		Male		No		No	No	Yes	No	No symptoms and abnormal	No	No	No	No	Abnormal	052
468	15	Rural	CRR	Single	Mandinka	Primary	Dependent/Others	AFB seen	Band	NTM	Female	Mycobacteria	Yes	Cough 1-2 wks	Yes	No	No	Yes	Symptoms and normal	No	No	No	Yes	Normal	052
469	32	Rural	CRR	Married	Mandinka	Read in English/Arabic	Dependent/Others	AFB seen	Band	M. avium complex	Female	Mycobacteria	No		No	No	Yes	No	Symptoms and normal	Yes	No	No	Yes	Normal	052
470	45	Rural	CRR	Married	Wolof	Read in English/Arabic	Agriculture	AFB seen	Band	M. avium complex	Female	Mycobacteria	No		No	No	No	No	No symptoms and abnormal	No	No	No	Yes	Abnormal	053
471	45	Rural	CRR	Married	Wolof	Read in English/Arabic	Dependent/Others	AFB seen	Band	M. avium complex	Female	Mycobacteria	No		No	No	Yes	No	No symptoms and abnormal	No	No	No	Yes	Abnormal	053
472	65	Rural	CRR	Married	Fula	Read in English/Arabic	Agriculture	AFB seen	No band		Male		No		No	No	No	No	No symptoms and abnormal	No	No	No	No	Abnormal	053
473	60	Rural	CRR	Single	Wolof	Read in English/Arabic	Agriculture				Female		No		No	No	No	No	No symptoms and abnormal	No	No	No		Abnormal	053
474	47	Rural	CRR	Married	Wolof	Primary	Professional				Male		No		Yes	Yes	Yes	No	Symptoms and abnormal	No	No	No		Abnormal	053
475	60	Rural	CRR	Married	Wolof	Read in English/Arabic	Agriculture	AFB seen	Band	NTM	Male	Mycobacteria	No		Yes	No	No	No	No symptoms and abnormal	No	No	No	Yes	Abnormal	053
476	15	Rural	CRR	Single	Fula	Read in English/Arabic	Dependent/Others				Male		Yes	Cough 1-2 wks	Yes	No	Yes	No	Symptoms and normal	No	No	No		Normal	053
477	70	Rural	CRR	Widow/widower	Fula	Read in English/Arabic	Dependent/Others	AFB seen	Band	M. avium complex	Female	Mycobacteria	No		No	No	No	No	No symptoms and abnormal	No	No	No	Yes	Abnormal	053
478	38	Rural	CRR	Married	Fula	Read in English/Arabic	Agriculture	AFB seen	Band	M. avium complex	Male	Mycobacteria	Yes	Cough>=2wks	Yes	No	No	No	Symptoms and abnormal	No	No	No	Yes	Abnormal	053
479	75	Rural	CRR	Married	Wolof	Read in English/Arabic	Dependent/Others	AFB seen	No band		Female		No		Yes	No	Yes	No	Symptoms and abnormal	No	No	Yes	No	Abnormal	053
480	50	Rural	CRR	Married	Wolof	Read in English/Arabic	Dependent/Others	AFB seen	Band	M. avium complex	Female	Mycobacteria	No		Yes	No	Yes	No	No symptoms and abnormal	No	No	No	Yes	Abnormal	053
481	75	Rural	CRR	Married	Fula	Read in English/Arabic	Dependent/Others	AFB seen	Band	M. duvalii	Male	Mycobacteria	Yes	Cough>=2wks	Yes	Yes	Yes	Yes	Symptoms and abnormal	Yes	No	No	Yes	Abnormal	053
482	38	Rural	CRR	Married	Wolof	Read in English/Arabic	Agriculture	AFB seen	Band	M. avium complex	Male	Mycobacteria	Yes	Cough<1wks	Yes	No	No	No	Symptoms and abnormal	No	No	No	Yes	Abnormal	053
483	51	Rural	CRR	Married	Wolof	Read in English/Arabic	Agriculture	AFB seen	Band	M. avium complex	Male	Mycobacteria	Yes	Cough>=2wks	No	No	Yes	Yes	Symptoms and normal	No	No	No	Yes	Normal	053
484	23	Rural	CRR	Married	Wolof	Read in English/Arabic	Agriculture	AFB seen	No band		Male		Yes	Cough<1wks	Yes	No	No	No	Symptoms and normal	No	No	No	No	Normal	053
485	25	Rural	CRR	Married	Wolof	Read in English/Arabic	Agriculture	AFB seen	Band	M. avium complex	Female	Mycobacteria	Yes	Cough 1-2 wks	Yes	No	Yes	No	Symptoms and normal	Yes	No	No	Yes	Normal	053
486	45	Rural	CRR	Married	Wolof	Read in English/Arabic	Professional	AFB seen	No band		Female		No		No	No	No	No	No symptoms and abnormal	No	No	No	No	Abnormal	053
487	30	Rural	CRR	Married	Other	Read in English/Arabic	Service worker	AFB seen	Band	M. avium complex	Male	Mycobacteria	No		Yes	No	Yes	No	Symptoms and normal	No	No	No	Yes	Normal	054
488	80	Rural	CRR	Married	Wolof	Read in English/Arabic	Dependent/Others				Male		No		No	No	No	No	No symptoms and abnormal	No	No	No		Abnormal	054
489	73	Rural	CRR	Married	Wolof	Read in English/Arabic	Agriculture	AFB seen	Band	Mixed cultures	Male	Mycobacteria	Yes	Cough<1wks	No	No	No	No	No symptoms and abnormal	No	No	Yes	No	Abnormal	054
490	40	Rural	CRR	Married	Wolof	Read in English/Arabic	Agriculture	AFB seen	Band	M. avium complex	Male	Mycobacteria	No		No	No	Yes	Yes	Symptoms and normal	Yes	No	Yes	Yes	Normal	054
491	30	Rural	CRR	Married	Wolof	Read in English/Arabic	Agriculture	AFB seen	No band		Female		Yes	Cough<1wks	Yes	No	No	Yes	Symptoms and normal	No	No	No	No	Normal	054
492	83	Rural	CRR	Single	Wolof	Read in English/Arabic	Dependent/Others	AFB seen	Band	M. avium complex	Female	Mycobacteria	Yes	Cough<1wks	Yes	No	Yes	No	Symptoms and abnormal	No	No	No	Yes	Abnormal	054
493	40	Rural	CRR	Married	Wolof	Read in English/Arabic	Agriculture	AFB seen	Band	M. avium complex	Female	Mycobacteria	No		Yes	No	No	Yes	Symptoms and abnormal	No	No	No	Yes	Abnormal	054
494	30	Rural	CRR	Married	Mandinka	Read in English/Arabic	Agriculture				Male		Yes	Cough>=2wks	No	No	No	Yes	Symptoms and normal	No	No	No		Normal	054
495	20	Rural	CRR	Married	Wolof	Read in English/Arabic	Agriculture	AFB seen	No band		Female		Yes	Cough<1wks	Yes	No	No	Yes	Symptoms and normal	No	No	No	No	Normal	054
496	69	Rural	CRR	Married	Wolof	Read in English/Arabic	Agriculture	AFB seen	No band		Male		Yes	Unknown	No	No	Yes	No	No symptoms and normal	No	No	No	Yes	Normal	054
497	90	Rural	CRR	Married	Fula	Read in English/Arabic	Dependent/Others	AFB seen	Band	M. avium complex	Male	Mycobacteria	Yes	Cough>=2wks	Yes	No	Yes	No	Symptoms and abnormal	No	No	No	Yes	Abnormal	054
498	41	Rural	CRR	Seperated/Divorsed	Fula	Read in English/Arabic	Agriculture	AFB seen	Band	M. hodleri/isoniacini-like	Male	Mycobacteria	No		No	No	Yes	No	No symptoms and abnormal	No	No	No	Yes	Abnormal	054
499	78	Rural	CRR	Married	Other	Read in English/Arabic	Dependent/Others	AFB seen	Band	M. avium complex	Male	Mycobacteria	Yes	Cough>=2wks	No	No	No	No	Symptoms and abnormal	Yes	No	No	Yes	Abnormal	054
500	50	Rural	CRR	Married	Mandinka	Read in English/Arabic	Dependent/Others	AFB seen	Band	NTM	Female	Mycobacteria	No		Yes	No	Yes	No	Symptoms and normal	No	No	No	Yes	Normal	054
501	28	Rural	CRR	Married	Wolof	Read in English/Arabic	Agriculture	AFB seen	No band		Female		Yes	Cough<1wks	No	No	No	No	Symptoms and normal	Yes	Yes	No	No	Normal	054
502	61	Rural	CRR	Married	Wolof	Read in English/Arabic	Agriculture	AFB seen	No band		Male		Yes	Cough>=2wks	No	No	No	Yes	Symptoms and abnormal	No	No	No	No	Abnormal	054
503	46	Rural	CRR	Married	Wolof	Read in English/Arabic	Agriculture	AFB seen	Band	M. avium complex	Female	Mycobacteria	Yes	Cough 1-2 wks	No	No	Yes	No	Symptoms and normal	Yes	No	No	Yes	Normal	054
504	35	Rural	CRR	Seperated/Divorsed	Other	Read in English/Arabic	Professional				Male		No		No	No	No	No	No symptoms and abnormal	No	No	Yes		Abnormal	054
505	60	Rural	CRR	Married	Wolof	Read in English/Arabic	Agriculture	AFB seen	Band	M. avium complex	Female	Mycobacteria	Yes	Cough<1wks	Yes	No	Yes	No	Symptoms and abnormal	No	No	No	Yes	Abnormal	054
506	60	Rural	CRR	Widow/widower	Wolof	Read in English/Arabic	Agriculture	AFB seen	Band	M. cosmeticum	Female	Mycobacteria	Yes	Cough>=2wks	Yes	Yes	Yes	No	Symptoms and abnormal	No	No	No	Yes	Abnormal	054
507	70	Rural	CRR	Married	Fula	Read in English/Arabic	Agriculture	AFB seen	Band	M. terrae	Male	Mycobacteria	Yes	Cough 1-2 wks	No	No	No	No	No symptoms and abnormal	No	No	No	Yes	Abnormal	054
508	66	Rural	CRR	Married	Wolof	Read in English/Arabic	Dependent/Others	AFB seen	Band	M. fortuitum	Male	Mycobacteria	Yes	Cough<1wks	Yes	No	Yes	No	Symptoms and abnormal	No	No	No	Yes	Abnormal	054
509	53	Rural	CRR	Married	Fula	Read in English/Arabic	Dependent/Others	AFB seen	Band	M. fortuitum	Female	Mycobacteria	Yes	Cough>=2wks	Yes	No	Yes	No	Symptoms and abnormal	No	No	Yes	Yes	Abnormal	054
510	35	Rural	CRR	Married	Wolof	Read in English/Arabic	Agriculture	AFB seen	No band		Female		Yes	Cough>=2wks	Yes	No	Yes	Yes	Symptoms and normal	No	No	No	No	Normal	054
511	42	Rural	CRR	Married	Wolof	Read in English/Arabic	Agriculture	AFB seen	No band		Male		Yes	Cough 1-2 wks	Yes	No	Yes	No	Symptoms and normal	Yes	No	No	No	Normal	054
512	20	Rural	CRR	Married	Wolof	Read in English/Arabic	Agriculture	AFB seen	No band		Female		Yes	Cough<1wks	No	No	No	No	Symptoms and normal	Yes	No	No	No	Normal	054
513	60	Rural	CRR	Married	Wolof	Read in English/Arabic	Professional	AFB seen	No band		Female		No		Yes	No	Yes	No	Symptoms and abnormal	No	No	No	No	Abnormal	054
514	80	Rural	CRR	Married	Fula	Read in English/Arabic	Dependent/Others	AFB seen	Band	Mixed cultures	Female	Mycobacteria	Yes	Cough<1wks	Yes	No	No	Yes	Symptoms and normal	Yes	No	No	No	Normal	055
515	55	Rural	CRR	Married	Mandinka	Read in English/Arabic	Agriculture	AFB seen	No band		Male		Yes	Cough>=2wks	No	No	Yes	Yes	Symptoms and normal	No	No	No	No	Normal	055
516	57	Rural	CRR	Married	Fula	Read in English/Arabic	Agriculture	AFB seen	No band		Male		Yes	Cough>=2wks	Yes	No	Yes	No	Symptoms and normal	No	No	No	Yes	Normal	055
517	80	Rural	CRR	Married	Mandinka	Read in English/Arabic	Dependent/Others	AFB seen	Band	M. chelonae/abscessus	Female	Mycobacteria	Yes	Cough<1wks	Yes	No	Yes	No	Symptoms and normal	No	No	No	Yes	Normal	055
518	47	Rural	CRR	Married	Mandinka	Read in English/Arabic	Agriculture	AFB seen	Band	Mixed cultures	Female	Mycobacteria	Yes	Cough 1-2 wks	Yes	Yes	Yes	Yes	Symptoms and abnormal	Yes	Yes	No	No	Abnormal	055
519	48	Rural	CRR	Widow/widower	Fula	Read in English/Arabic	Dependent/Others	AFB seen	Band	Mixed cultures	Female	Mycobacteria	Yes	Cough>=2wks	No	No	Yes	No	Symptoms and normal	No	No	No	No	Normal	055
520	50	Rural	CRR	Married	Fula	Read in English/Arabic	Agriculture				Male		No		No	No	No	No	No symptoms and abnormal	No	No	No		Abnormal	055
521	70	Rural	CRR	Widow/widower	Fula	Read in English/Arabic	Dependent/Others	AFB seen	No band		Female		No		Yes	No	Yes	Yes	Symptoms and normal	Yes	No	No	No	Normal	055
522	69	Rural	CRR	Widow/widower	Mandinka	Read in English/Arabic	Professional	AFB seen	No band		Female		Yes	Cough<1wks	Yes	No	No	No	Symptoms and abnormal	No	No	No	No	Abnormal	055
523	52	Rural	CRR	Married	Mandinka	Read in English/Arabic	Agriculture	AFB seen	Band	MTBC	Male	Mycobacteria	Yes	Cough>=2wks	No	Yes	Yes	No	Symptoms and normal	No	No	No	No	Normal	055
524	60	Rural	CRR	Widow/widower	Mandinka	Read in English/Arabic	Dependent/Others				Female		No		Yes	Yes	No	No	Symptoms and normal	No	No	No		Normal	055
525	55	Rural	CRR	Married	Fula	Read in English/Arabic	Dependent/Others				Female		No		No	Yes	No	No	No symptoms and abnormal	No	No	No		Abnormal	055
526	65	Rural	CRR	Married	Mandinka	Read in English/Arabic	Agriculture	AFB seen	Band	M. fortuitum	Female	Mycobacteria	Yes	Cough<1wks	Yes	No	Yes	Yes	Symptoms and abnormal	No	No	No	Yes	Abnormal	055
527	18	Rural	CRR	Single	Mandinka	Primary	Dependent/Others	AFB seen	Band	M. thermoresistible	Female	Mycobacteria	No		Yes	Yes	Yes	Yes	Symptoms and normal	Yes	No	No	Yes	Normal	055
528	60	Rural	CRR	Married	Mandinka	Read in English/Arabic	Dependent/Others	AFB seen	Band	Mixed cultures	Female	Mycobacteria	No		No	No	No	No	No symptoms and normal	No	No	No	No	Normal	055
529	80	Rural	CRR	Married	Mandinka	Read in English/Arabic	Agriculture	AFB seen	Band	M. avium complex	Male	Mycobacteria	No		Yes	No	Yes	No	Symptoms and normal	No	No	No	Yes	Normal	055
530	70	Rural	CRR	Married	Fula	Read in English/Arabic	Agriculture	AFB seen	No band		Male		Yes	Cough>=2wks	No	Yes	No	No	Symptoms and normal	Yes	No	No	Yes	Normal	055
531	30	Rural	CRR	Married	Mandinka	Primary	Professional	AFB seen	Band	M. avium complex	Male	Mycobacteria	No		Yes	Yes	No	No	Symptoms and normal	Yes	No	No	Yes	Normal	055
532	75	Rural	CRR	Married	Mandinka	Read in English/Arabic	Dependent/Others	AFB seen	Band	M. avium complex	Male	Mycobacteria	No		No	No	No	No	No symptoms and abnormal	No	No	No	Yes	Abnormal	055
533	70	Rural	CRR	Married	Mandinka	Read in English/Arabic	Dependent/Others	AFB seen	Band	M. chelonae/abscessus	Female	Mycobacteria	Yes	Cough<1wks	Yes	No	Yes	No	Symptoms and abnormal	Yes	No	No	Yes	Abnormal	055
534	85	Rural	CRR	Married	Mandinka	Read in English/Arabic	Dependent/Others	AFB seen	Band	M. nonchromogenicum	Male	Mycobacteria	Yes	Cough>=2wks	Yes	No	Yes	Yes	Symptoms and abnormal	No	No	No	Yes	Abnormal	055
535	48	Rural	CRR	Widow/widower	Mandinka	Read in English/Arabic	Agriculture	AFB seen	Band	NTM	Female	Mycobacteria	Yes	Cough<1wks	No	No	Yes	Yes	Symptoms and normal	No	No	No	Yes	Normal	055
536	40	Rural	CRR	Married	Mandinka	Read in English/Arabic	Agriculture	AFB seen	Band	M. avium complex	Male	Mycobacteria	No		No	No	No	No	No symptoms and normal	No	No	No	Yes	Normal	055
537	68	Rural	CRR	Married	Mandinka	Read in English/Arabic	Professional				Male		Yes	Cough>=2wks	No	No	Yes	No	Symptoms and abnormal	No	No	No		Abnormal	055
538	55	Rural	CRR	Married	Mandinka	Read in English/Arabic	Agriculture				Male		Yes	Cough>=2wks	Yes	Yes	No	No	Symptoms and normal	No	No	No		Normal	055
539	70	Rural	CRR	Married	Mandinka	Read in English/Arabic	Dependent/Others	AFB seen	Band	M. avium complex	Female	Mycobacteria	Yes	Cough 1-2 wks	Yes	Yes	Yes	No	Symptoms and normal	No	No	No	Yes	Normal	055
540	83	Rural	CRR	Widow/widower	Fula	Read in English/Arabic	Agriculture	AFB seen	No band		Female		Yes	Cough>=2wks	No	No	Yes	Yes	Symptoms and normal	Yes	No	No	No	Normal	055
541	32	Rural	CRR	Married	Fula	Read in English/Arabic	Dependent/Others	AFB seen	Band	M. avium complex	Female	Mycobacteria	Yes	Cough 1-2 wks	No	Yes	Yes	No	Symptoms and normal	No	No	No	Yes	Normal	055
542	68	Rural	CRR	Married	Fula	Read in English/Arabic	Dependent/Others				Female		No		Yes	Yes	No	Yes	Symptoms and normal	Yes	No	No		Normal	055
543	68	Rural	CRR	Married	Fula	Read in English/Arabic	Dependent/Others				Female		Yes	Cough>=2wks	No	No	Yes	Yes	Symptoms and abnormal	No	Yes	No		Abnormal	055
544	75	Rural	CRR	Married	Fula	Read in English/Arabic	Dependent/Others	AFB seen	Band	M. avium complex	Female	Mycobacteria	Yes	Cough 1-2 wks	Yes	No	Yes	No	Symptoms and normal	Yes	No	No	Yes	Normal	055
545	35	Rural	CRR	Married	Fula	Read in English/Arabic	Agriculture	AFB seen	Band	Mixed cultures	Male	Mycobacteria	Yes	Cough 1-2 wks	Yes	No	No	No	Symptoms and normal	No	No	No	No	Normal	055
546	55	Rural	CRR	Married	Fula	Read in English/Arabic	Agriculture	AFB seen	No band		Female		Yes	Cough>=2wks	Yes	No	No	No	Symptoms and normal	No	No	No	No	Normal	055
547	90	Rural	NBR	Widow/widower	Fula	Read in English/Arabic	Dependent/Others	AFB seen	Band	M. avium complex	Female	Mycobacteria	No		No	No	No	No	No symptoms and abnormal	No	No	No	Yes	Abnormal	056
548	30	Rural	NBR	Widow/widower	Fula	Read in English/Arabic	Professional				Female		Yes	Cough<1wks	Yes	No	Yes	Yes	Symptoms and normal	No	No	No		Normal	056
549	60	Rural	NBR	Married	Fula	Read in English/Arabic	Professional	AFB seen	No band		Male		No		No	No	No	No	No symptoms and abnormal	No	No	No	No	Abnormal	056
550	20	Rural	NBR	Single	Fula	Read in English/Arabic	Dependent/Others				Male		No		No	No	No	No	No symptoms and normal	No	No	No		Normal	056
551	64	Rural	NBR	Married	Fula	Read in English/Arabic	Professional				Male		No		No	No	No	No	No symptoms and abnormal	No	No	No		Abnormal	056
552	65	Rural	NBR	Married	Other	Read in English/Arabic	Professional				Male		No		No	No	No	No	No symptoms and abnormal	No	No	No		Abnormal	056
553	78	Rural	NBR	Married	Other	Read in English/Arabic	Dependent/Others	AFB seen	Band	M. avium complex	Male	Mycobacteria	No		No	No	No	No	No symptoms and abnormal	No	No	No	Yes	Abnormal	056
554	80	Rural	NBR	Married	Wolof	Read in English/Arabic	Dependent/Others	AFB seen	Band	M. avium complex	Male	Mycobacteria	No		No	No	No	No	No symptoms and abnormal	No	No	No	Yes	Abnormal	056
555	75	Rural	NBR	Married	Other	Read in English/Arabic	Dependent/Others				Female		Yes	Cough>=2wks	Yes	No	Yes	Yes	Symptoms and abnormal	No	No	No		Abnormal	056
556	55	Rural	NBR	Married	Wolof	Read in English/Arabic	Agriculture				Female		No		No	No	No	No	No symptoms and abnormal	No	No	No		Abnormal	056
557	60	Rural	NBR	Married	Other	Read in English/Arabic	Agriculture				Male		No		No	No	No	No	No symptoms and abnormal	No	No	No	Yes	Abnormal	056
558	72	Rural	NBR	Widow/widower	Wolof	Read in English/Arabic	Dependent/Others				Female		No		No	No	No	No	No symptoms and normal	No	No	No	Yes	Normal	056
559	80	Rural	NBR	Single	Other	Read in English/Arabic	Dependent/Others	AFB seen	No band		Female		Yes	Unknown	No	Yes	No	No	Symptoms and abnormal	No	No	No	No	Abnormal	056
560	80	Rural	NBR	Married	Other	Primary	Professional	AFB seen	No band		Male		Yes	Unknown	Yes	No	Yes	No	Symptoms and abnormal	No	No	Yes	No	Abnormal	056
561	71	Rural	NBR	Married	Wolof	Read in English/Arabic	Professional	AFB seen	Band	M. avium complex	Male	Mycobacteria	No		No	No	No	No	No symptoms and abnormal	No	No	No	Yes	Abnormal	056
562	65	Rural	NBR	Married	Wolof	Read in English/Arabic	Dependent/Others	AFB seen	Band	M. avium complex	Female	Mycobacteria	No		Yes	No	No	Yes	Symptoms and normal	Yes	No	No	Yes	Normal	056
563	50	Rural	NBR	Married	Other	Read in English/Arabic	Agriculture				Female		No		Yes	No	Yes	Yes	Symptoms and normal	Yes	No	No		Normal	056
564	73	Rural	NBR	Married	Wolof	Read in English/Arabic	Professional				Male		No		No	No	No	No	No symptoms and abnormal	No	No	No	No	Abnormal	056
565	80	Rural	NBR	Married	Fula	Read in English/Arabic	Dependent/Others	AFB seen	Band	M. avium complex	Female	Mycobacteria	No		No	No	No	No	No symptoms and abnormal	No	No	No	Yes	Abnormal	057
566	85	Rural	NBR	Widow/widower	Wolof	Read in English/Arabic	Dependent/Others				Female		No		No	No	No	No	No symptoms and abnormal	No	No	No	No	Abnormal	058
567	60	Rural	NBR	Married	Mandinka	Read in English/Arabic	Dependent/Others				Female		No		No	No	No	No	No symptoms and abnormal	No	No	No		Abnormal	058
568	56	Rural	NBR	Married	Fula	Read in English/Arabic	Professional	AFB seen	Band	M. avium complex	Male	Mycobacteria	No		No	No	Yes	No	No symptoms and abnormal	No	No	No	Yes	Abnormal	058
569	65	Rural	NBR	Widow/widower	Mandinka	Read in English/Arabic	Agriculture				Female		No		No	No	No	No	No symptoms and abnormal	No	No	No		Abnormal	058
570	60	Rural	NBR	Single	Wolof	Read in English/Arabic	Dependent/Others	AFB seen	Band	M. avium complex	Female	Mycobacteria	No		No	Yes	No	Yes	Symptoms and abnormal	No	No	No	Yes	Abnormal	058
571	70	Rural	NBR	Married	Wolof	Read in English/Arabic	Dependent/Others	AFB seen	Band	M. avium complex	Female	Mycobacteria	No		Yes	No	No	No	No symptoms and abnormal	No	No	No	Yes	Abnormal	058
572	25	Rural	NBR	Married	Wolof	Read in English/Arabic	Dependent/Others				Female		Yes	Cough>=2wks	No	No	Yes	No	Symptoms and normal	No	No	No		Normal	058
573	75	Rural	NBR	Married	Wolof	Read in English/Arabic	Agriculture	AFB seen	Band	MTBC	Male	Mycobacteria	No		Yes	No	Yes	No	Symptoms and normal	No	No	No	No	Normal	058
574	72	Rural	NBR	Married	Wolof	Read in English/Arabic	Dependent/Others	AFB seen	No band		Female		No		No	No	No	No	No symptoms and abnormal	No	No	No	Yes	Abnormal	058
575	75	Rural	NBR	Married	Wolof	Read in English/Arabic	Agriculture	AFB seen	No band		Male		No		No	No	No	No	No symptoms and abnormal	No	No	No	No	Abnormal	058
576	85	Rural	NBR	Married	Fula	Read in English/Arabic	Agriculture	AFB seen	No band		Male		No		No	No	No	No	No symptoms and abnormal	No	No	No	No	Abnormal	059
577	70	Rural	NBR	Widow/widower	Wolof	Read in English/Arabic	Dependent/Others				Female		No		Yes	Yes	No	Yes	Symptoms and normal	No	No	No		Normal	059
578	75	Rural	NBR	Married	Fula	Read in English/Arabic	Agriculture				Male		Yes	Cough>=2wks	No	Yes	No	Yes	Symptoms and abnormal	No	No	No		Abnormal	059
579	60	Rural	NBR	Seperated/Divorsed	Wolof	Read in English/Arabic	Dependent/Others	AFB seen	No band		Female		Yes	Cough>=2wks	Yes	Yes	No	Yes	Symptoms and normal	Yes	No	No	No	Normal	059
580	75	Rural	NBR	Married	Fula	Read in English/Arabic	Dependent/Others				Male		Yes	Cough<1wks	Yes	No	No	No	Symptoms and abnormal	Yes	No	No		Abnormal	059
581	55	Rural	NBR	Widow/widower	Wolof	Read in English/Arabic	Dependent/Others	AFB seen	No band		Female		Yes	Cough 1-2 wks	No	No	No	No	No symptoms and abnormal	No	No	No	No	Abnormal	060
582	50	Rural	NBR	Widow/widower	Wolof	Read in English/Arabic	Agriculture				Female		No		No	No	No	No	No symptoms and abnormal	No	No	No		Abnormal	060
583	35	Rural	NBR	Widow/widower	Wolof	Read in English/Arabic	Agriculture	AFB seen	No band		Female		No		Yes	No	No	No	No symptoms and abnormal	No	No	No	Yes	Abnormal	060
584	80	Rural	NBR	Widow/widower	Wolof	Read in English/Arabic	Dependent/Others				Female		No		Yes	No	No	No	No symptoms and abnormal	No	No	No	Yes	Abnormal	060
585	73	Rural	NBR	Married	Wolof	Read in English/Arabic	Professional	AFB seen	Band	M. fortuitum	Female	Mycobacteria	Yes	Cough>=2wks	No	No	Yes	No	Symptoms and abnormal	No	No	No	Yes	Abnormal	060
586	40	Rural	NBR	Married	Wolof	Read in English/Arabic	Agriculture	AFB seen	No band		Female		Yes	Cough>=2wks	No	No	Yes	No	Symptoms and abnormal	Yes	No	No	No	Abnormal	060
587	40	Rural	NBR	Married	Wolof	Read in English/Arabic	Dependent/Others				Female		Yes	Cough>=2wks	Yes	No	No	No	Symptoms and normal	No	No	No		Normal	060
588	54	Rural	NBR	Married	Wolof	Read in English/Arabic	Agriculture	AFB seen	No band		Male		No		Yes	No	No	No	No symptoms and abnormal	No	No	No	No	Abnormal	060
589	75	Rural	NBR	Married	Fula	Read in English/Arabic	Professional	AFB seen	No band		Male		Yes	Cough 1-2 wks	No	No	No	No	No symptoms and abnormal	Yes	No	Yes	No	Abnormal	060
590	50	Rural	NBR	Married	Wolof	Read in English/Arabic	Agriculture	AFB seen	Band	M. avium complex	Female	Mycobacteria	No		No	No	No	No	No symptoms and abnormal	No	No	No	Yes	Abnormal	060
591	45	Rural	NBR	Married	Wolof	Read in English/Arabic	Dependent/Others	AFB seen	No band		Female		Yes	Cough<1wks	No	No	Yes	Yes	Symptoms and normal	No	No	No	No	Normal	060
592	15	Rural	NBR	Single	Wolof	Primary	Dependent/Others	AFB seen	No band		Female		Yes	Cough>=2wks	No	No	Yes	No	Symptoms and normal	No	No	No	No	Normal	060
593	63	Rural	NBR	Married	Wolof	Read in English/Arabic	Agriculture	AFB seen	No band		Female		Yes	Cough>=2wks	No	No	Yes	No	Symptoms and abnormal	No	No	No	No	Abnormal	060
594	68	Rural	NBR	Married	Wolof	Read in English/Arabic	Agriculture				Male		Yes	Cough<1wks	No	No	No	No	No symptoms and abnormal	No	No	No		Abnormal	060
595	70	Rural	NBR	Single	Wolof	Read in English/Arabic	Dependent/Others	AFB seen	Band	M. avium complex	Female	Mycobacteria	No		Yes	No	No	No	No symptoms and abnormal	No	No	No	Yes	Abnormal	060
596	80	Rural	NBR	Widow/widower	Wolof	Read in English/Arabic	Dependent/Others	AFB seen	Band	M. avium complex	Female	Mycobacteria	No		No	No	No	No	No symptoms and abnormal	No	No	No	Yes	Abnormal	060
597	40	Rural	NBR	Single	Wolof	Read in English/Arabic	Professional	AFB seen	No band		Male		No		Yes	No	No	No	No symptoms and abnormal	No	No	No	No	Abnormal	060
598	50	Rural	NBR	Widow/widower	Wolof	Read in English/Arabic	Dependent/Others	AFB seen	No band		Female		No		No	No	No	No	No symptoms and abnormal	No	No	No	No	Abnormal	060
599	70	Rural	NBR	Widow/widower	Wolof	Read in English/Arabic	Dependent/Others	AFB seen	Band	M. avium complex	Female	Mycobacteria	No		Yes	No	No	No	No symptoms and abnormal	No	No	No	Yes	Abnormal	060
600	65	Rural	NBR	Married	Wolof	Read in English/Arabic	Dependent/Others	AFB seen	No band		Female		No		Yes	Yes	No	No	Symptoms and abnormal	Yes	No	No	No	Abnormal	060
601	40	Rural	NBR	Married	Wolof	Read in English/Arabic	Agriculture				Female		No		No	No	No	No	No symptoms and abnormal	No	No	No		Abnormal	060
602	70	Rural	NBR	Married	Fula	Read in English/Arabic	Dependent/Others				Female		No		No	No	No	No	No symptoms and abnormal	Yes	No	No	Yes	Abnormal	060
603	80	Rural	NBR	Widow/widower	Wolof	Read in English/Arabic	Dependent/Others	AFB seen	No band		Female		No		Yes	No	No	No	No symptoms and abnormal	No	No	No	No	Abnormal	060
604	45	Rural	NBR	Married	Mandinka	Read in English/Arabic	Agriculture				Male		Yes	Cough>=2wks	No	No	No	Yes	Symptoms and normal	No	No	No		Normal	061
605	35	Rural	NBR	Married	Wolof	Read in English/Arabic	Agriculture				Female		No		No	No	No	No	No symptoms and abnormal	No	No	Yes		Abnormal	061
606	80	Rural	NBR	Widow/widower	Mandinka	Read in English/Arabic	Dependent/Others				Female		Yes	Cough>=2wks	No	No	No	No	Symptoms and normal	No	No	No		Normal	061
607	65	Rural	NBR	Married	Mandinka	Read in English/Arabic	Agriculture				Female		Yes	Unknown	No	No	Yes	Yes	Symptoms and abnormal	Yes	No	No		Abnormal	061
608	16	Rural	NBR	Married	Mandinka	Primary	Agriculture				Female		Yes	Cough 1-2 wks	Yes	No	Yes	No	Symptoms and normal	No	No	No		Normal	061
609	75	Rural	NBR	Married	Mandinka	Read in English/Arabic	Dependent/Others				Male		No		No	Yes	Yes	Yes	Symptoms and abnormal	Yes	No	No		Abnormal	061
610	58	Rural	NBR	Married	Mandinka	Read in English/Arabic	Agriculture				Male		No		No	No	No	No	No symptoms and abnormal	No	No	No		Abnormal	061
611	50	Rural	NBR	Married	Mandinka	Read in English/Arabic	Agriculture	AFB seen	No band		Female		Yes	Cough<1wks	Yes	No	Yes	Yes	Symptoms and normal	Yes	No	No	No	Normal	061
612	60	Rural	NBR	Married	Mandinka	Read in English/Arabic	Dependent/Others	AFB seen	Band	M. fortuitum	Female	Mycobacteria	No		No	No	No	No	No symptoms and abnormal	No	No	No	Yes	Abnormal	061
613	84	Rural	NBR	Widow/widower	Mandinka	Read in English/Arabic	Dependent/Others				Female		No		No	No	No	No	No symptoms and abnormal	No	No	No		Abnormal	061
614	55	Rural	NBR	Married	Mandinka	Read in English/Arabic	Dependent/Others	AFB seen	No band		Female		Yes	Cough<1wks	No	No	Yes	No	No symptoms and abnormal	No	No	No	No	Abnormal	061
615	32	Rural	NBR	Married	Mandinka	Read in English/Arabic	Agriculture	AFB seen	Band	M. elephantis	Female	Mycobacteria	No		Yes	No	No	Yes	Symptoms and normal	Yes	No	No	Yes	Normal	061
616	50	Rural	NBR	Married	Mandinka	Read in English/Arabic	Agriculture				Male		No		No	No	No	No	No symptoms and abnormal	No	No	No		Abnormal	061
617	78	Rural	NBR	Widow/widower	Mandinka	Read in English/Arabic	Dependent/Others				Female		No		No	No	No	Yes	No symptoms and abnormal	No	No	No		Abnormal	061
618	70	Rural	NBR	Married	Mandinka	Read in English/Arabic	Agriculture				Male		Yes	Cough>=2wks	No	No	Yes	Yes	Symptoms and abnormal	Yes	No	No		Abnormal	061
619	55	Rural	NBR	Married	Mandinka	Read in English/Arabic	Agriculture	AFB seen	No band		Female		No		Yes	No	No	No	No symptoms and abnormal	No	No	No	No	Abnormal	061
620	65	Rural	NBR	Married	Mandinka	Read in English/Arabic	Dependent/Others				Female		No		Yes	No	Yes	No	Symptoms and abnormal	No	No	No		Abnormal	061
621	75	Rural	NBR	Married	Mandinka	Read in English/Arabic	Dependent/Others	AFB seen	No band		Male		No		No	No	Yes	No	No symptoms and abnormal	No	No	No	No	Abnormal	061
622	65	Rural	NBR	Married	Mandinka	Read in English/Arabic	Agriculture	AFB seen	No band		Male		No		No	No	No	Yes	No symptoms and abnormal	No	No	No	No	Abnormal	061
623	42	Rural	NBR	Married	Mandinka	Read in English/Arabic	Agriculture	AFB seen	No band		Female		No		Yes	Yes	Yes	No	Symptoms and normal	No	No	No	No	Normal	061
624	60	Rural	NBR	Married	Mandinka	Read in English/Arabic	Dependent/Others				Female		Yes	Cough>=2wks	No	No	Yes	No	Symptoms and abnormal	Yes	No	No		Abnormal	061
625	96	Rural	NBR	Married	Mandinka	Read in English/Arabic	Dependent/Others	AFB seen	No band		Male		No		Yes	No	No	No	No symptoms and abnormal	No	No	No	No	Abnormal	061
626	82	Rural	NBR	Married	Mandinka	Read in English/Arabic	Dependent/Others	AFB seen	Band	M. avium complex	Male	Mycobacteria	No		Yes	No	No	Yes	No symptoms and abnormal	No	No	No	Yes	Abnormal	061
627	69	Rural	NBR	Single	Mandinka	Read in English/Arabic	Agriculture	AFB seen	No band		Male		Yes	Cough 1-2 wks	No	Yes	No	Yes	Symptoms and abnormal	No	No	No	Yes	Abnormal	061
628	35	Rural	NBR	Married	Fula	Read in English/Arabic	Dependent/Others	AFB seen	No band		Female		Yes	Cough>=2wks	Yes	Yes	Yes	Yes	Symptoms and normal	No	No	No	No	Normal	061
629	60	Rural	NBR	Married	Mandinka	Read in English/Arabic	Agriculture				Male		No		No	No	No	No	No symptoms and abnormal	No	No	No		Abnormal	062
630	25	Rural	NBR	Married	Mandinka	Read in English/Arabic	Agriculture	AFB seen	No band		Male		No		No	No	No	No	No symptoms and abnormal	No	Yes	No	No	Abnormal	062
631	59	Rural	NBR	Married	Mandinka	Read in English/Arabic	Dependent/Others	AFB seen	Band	M. avium complex	Female	Mycobacteria	No		No	No	No	No	No symptoms and abnormal	No	No	No	Yes	Abnormal	062
632	48	Rural	NBR	Married	Mandinka	Read in English/Arabic	Agriculture	AFB seen	No band		Female		Yes	Cough<1wks	No	No	No	No	No symptoms and abnormal	No	No	No	No	Abnormal	062
633	70	Rural	NBR	Married	Mandinka	Read in English/Arabic	Agriculture	AFB seen	Band	M. avium complex	Male	Mycobacteria	No		No	No	No	No	No symptoms and abnormal	No	No	No	Yes	Abnormal	062
634	29	Rural	NBR	Married	Mandinka	Read in English/Arabic	Agriculture	AFB seen	No band		Male		No		No	No	No	No	No symptoms and abnormal	No	No	Yes	No	Abnormal	062
635	40	Rural	NBR	Widow/widower	Mandinka	Read in English/Arabic	Agriculture	AFB seen	No band		Female		Yes	Cough<1wks	No	No	No	No	No symptoms and abnormal	No	No	No	No	Abnormal	062
636	35	Rural	NBR	Married	Mandinka	Read in English/Arabic	Professional				Female		No		Yes	No	No	No	Symptoms and normal	Yes	No	No		Normal	062
637	50	Rural	NBR	Married	Mandinka	Read in English/Arabic	Agriculture	AFB seen	Band	M. avium complex	Female	Mycobacteria	No		Yes	No	Yes	No	Symptoms and normal	Yes	No	No	Yes	Normal	062
638	65	Rural	NBR	Widow/widower	Mandinka	Read in English/Arabic	Dependent/Others	AFB seen	No band		Female		Yes	Cough>=2wks	Yes	No	Yes	No	Symptoms and abnormal	Yes	No	No	Yes	Abnormal	062
639	60	Rural	NBR	Married	Mandinka	Read in English/Arabic	Agriculture	AFB seen	No band		Male		No		No	No	Yes	No	No symptoms and abnormal	No	No	No	No	Abnormal	062
640	15	Rural	NBR	Single	Mandinka	Primary	Dependent/Others				Male		No		No	No	Yes	No	No symptoms and abnormal	No	No	No		Abnormal	062
641	65	Rural	NBR	Married	Mandinka	Read in English/Arabic	Agriculture				Male		Yes	Cough 1-2 wks	No	No	Yes	No	No symptoms and abnormal	No	No	No		Abnormal	062
642	35	Rural	NBR	Married	Mandinka	Read in English/Arabic	Agriculture	AFB seen	Band	M. avium complex	Female	Mycobacteria	No		No	Yes	No	No	No symptoms and abnormal	No	No	No	Yes	Abnormal	062
643	70	Rural	NBR	Widow/widower	Mandinka	Read in English/Arabic	Dependent/Others				Female		No		No	No	No	No	No symptoms and abnormal	No	No	No		Abnormal	062
644	70	Rural	NBR	Single	Mandinka	Read in English/Arabic	Dependent/Others	AFB seen	No band		Female		No		No	Yes	No	No	No symptoms and abnormal	No	No	No	No	Abnormal	062
645	55	Rural	NBR	Married	Mandinka	Read in English/Arabic	Agriculture	AFB seen	No band		Female		No		Yes	No	No	No	No symptoms and abnormal	No	No	No	No	Abnormal	062
646	70	Rural	NBR	Married	Mandinka	Read in English/Arabic	Agriculture	AFB seen	No band		Female		Yes	Cough>=2wks	Yes	No	Yes	Yes	Symptoms and abnormal	No	No	No	No	Abnormal	062
647	50	Rural	NBR	Married	Mandinka	Read in English/Arabic	Professional				Male		Yes	Cough<1wks	Yes	No	Yes	No	Symptoms and abnormal	No	No	No		Abnormal	062
648	15	Rural	NBR	Married	Mandinka	Read in English/Arabic	Agriculture	AFB seen	No band		Male		No		Yes	No	No	No	No symptoms and abnormal	No	No	No	No	Abnormal	062
649	60	Rural	NBR	Married	Mandinka	Read in English/Arabic	Agriculture				Female		Yes	Cough<1wks	Yes	No	Yes	No	Symptoms and normal	No	No	No	No	Normal	062
650	55	Rural	NBR	Married	Mandinka	Read in English/Arabic	Dependent/Others				Female		No		No	No	No	No	No symptoms and abnormal	No	No	No		Abnormal	062
651	50	Rural	NBR	Single	Mandinka	Read in English/Arabic	Dependent/Others				Female		No		Yes	No	No	No	Symptoms and abnormal	Yes	No	No		Abnormal	062
652	70	Rural	NBR	Married	Mandinka	Read in English/Arabic	Dependent/Others				Female		No		No	No	No	No	No symptoms and abnormal	No	No	No		Abnormal	062
653	80	Rural	NBR	Married	Mandinka	Read in English/Arabic	Dependent/Others	AFB seen	Band	M. avium complex	Male	Mycobacteria	Yes	Cough<1wks	No	No	Yes	No	Symptoms and abnormal	No	No	No	Yes	Abnormal	062
654	22	Rural	NBR	Married	Fula	Read in English/Arabic	Dependent/Others	AFB seen	Band	M. komossense	Female	Mycobacteria	Yes	Cough 1-2 wks	Yes	No	Yes	No	Symptoms and normal	No	No	No	Yes	Normal	063
655	70	Rural	NBR	Married	Fula	Read in English/Arabic	Dependent/Others	AFB seen	No band		Female		No		No	No	No	No	No symptoms and abnormal	No	No	No	No	Abnormal	063
656	70	Rural	NBR	Widow/widower	Other	Read in English/Arabic	Service worker				Female		No		No	No	No	No	No symptoms and abnormal	No	No	No		Abnormal	063
657	58	Rural	NBR	Married	Fula	Read in English/Arabic	Service worker	AFB seen	Band	M. avium complex	Male	Mycobacteria	No		Yes	No	No	No	No symptoms and abnormal	No	No	Yes	Yes	Abnormal	063
658	85	Rural	NBR	Married	Mandinka	Read in English/Arabic	Agriculture	AFB seen	Band	M. avium complex	Male	Mycobacteria	No		No	No	No	No	No symptoms and abnormal	No	No	No	Yes	Abnormal	063
659	51	Rural	NBR	Married	Fula	Read in English/Arabic	Professional				Female		No		Yes	No	Yes	No	Symptoms and normal	Yes	No	No		Normal	063
660	75	Rural	NBR	Married	Other	Read in English/Arabic	Dependent/Others	AFB seen	Band	M. avium complex	Female	Mycobacteria	No		No	No	No	No	No symptoms and abnormal	No	No	No	Yes	Abnormal	063
661	50	Rural	NBR	Married	Wolof	Read in English/Arabic	Agriculture	AFB seen	No band		Male		No		No	No	No	No	No symptoms and abnormal	No	No	No	No	Abnormal	063
662	40	Rural	NBR	Married	Fula	Read in English/Arabic	Agriculture	AFB seen	No band		Male		No		No	No	No	No	No symptoms and abnormal	No	No	No	No	Abnormal	063
663	56	Rural	NBR	Married	Wolof	Read in English/Arabic	Agriculture				Male		No		No	No	Yes	No	No symptoms and abnormal	No	No	No		Abnormal	063
664	60	Rural	NBR	Married	Wolof	Read in English/Arabic	Agriculture	AFB seen	Band	M. avium complex	Male	Mycobacteria	No		No	No	Yes	Yes	Symptoms and abnormal	No	No	No	Yes	Abnormal	063
665	60	Rural	NBR	Married	Fula	Read in English/Arabic	Dependent/Others				Male		No		No	No	No	No	No symptoms and abnormal	No	No	No		Abnormal	063
666	38	Rural	NBR	Married	Wolof	Read in English/Arabic	Dependent/Others				Female		No		Yes	Yes	No	Yes	Symptoms and normal	No	No	No	No	Normal	063
667	58	Rural	NBR	Married	Wolof	Read in English/Arabic	Agriculture				Male		No		No	No	No	Yes	No symptoms and abnormal	No	No	No		Abnormal	063
668	52	Rural	NBR	Married	Fula	Read in English/Arabic	Agriculture	AFB seen	No band		Female		No		Yes	No	Yes	Yes	Symptoms and normal	Yes	No	No	No	Normal	063
669	80	Rural	NBR	Married	Fula	Read in English/Arabic	Agriculture	AFB seen	No band		Male		No		Yes	No	No	No	No symptoms and abnormal	No	No	No	No	Abnormal	063
670	70	Rural	NBR	Married	Fula	Read in English/Arabic	Agriculture	AFB seen	Band	M. flavescens	Male	Mycobacteria	No		No	No	No	No	No symptoms and normal	No	No	No	Yes	Normal	063
671	70	Rural	NBR	Widow/widower	Wolof	Read in English/Arabic	Dependent/Others	AFB seen	No band		Female		No		Yes	No	No	No	Symptoms and normal	Yes	No	No	Yes	Normal	064
672	40	Rural	NBR	Married	Wolof	Read in English/Arabic	Agriculture				Female		Yes	Cough<1wks	Yes	No	No	No	Symptoms and normal	Yes	No	No		Normal	064
673	15	Rural	NBR	Single	Wolof	Primary	Dependent/Others	AFB seen	Band	M. brumae - like	Male	Mycobacteria	Yes	Cough 1-2 wks	Yes	No	Yes	No	Symptoms and normal	Yes	No	No	Yes	Normal	064
674	28	Rural	NBR	Married	Wolof	Primary	Agriculture	AFB seen	Band	M. avium complex	Female	Mycobacteria	No		No	No	No	No	No symptoms and abnormal	No	No	No	Yes	Abnormal	064
675	70	Rural	NBR	Married	Wolof	Read in English/Arabic	Dependent/Others	AFB seen	Band	Mixed cultures	Male	Mycobacteria	No		No	No	No	No	No symptoms and abnormal	No	No	No	No	Abnormal	064
676	65	Rural	NBR	Married	Wolof	Read in English/Arabic	Agriculture	AFB seen	Band	M. avium complex	Male	Mycobacteria	Yes	Cough<1wks	Yes	No	No	No	Symptoms and abnormal	No	No	No	Yes	Abnormal	064
677	50	Rural	NBR	Married	Wolof	Read in English/Arabic	Agriculture				Male		Yes	Cough 1-2 wks	Yes	No	No	No	Symptoms and normal	No	No	No		Normal	064
678	50	Rural	NBR	Married	Wolof	Read in English/Arabic	Agriculture	AFB seen	Band	M. avium complex	Male	Mycobacteria	No		No	No	No	No	No symptoms and abnormal	No	No	No	Yes	Abnormal	064
679	25	Rural	NBR	Married	Wolof	Read in English/Arabic	Agriculture	AFB seen	No band		Female		Yes	Cough 1-2 wks	Yes	No	Yes	No	Symptoms and normal	No	No	No	No	Normal	064
680	35	Rural	NBR	Married	Wolof	Read in English/Arabic	Agriculture	AFB seen	Band	M. avium complex	Male	Mycobacteria	Yes	Cough<1wks	No	No	Yes	No	Symptoms and normal	Yes	No	No	Yes	Normal	064
681	69	Rural	NBR	Married	Wolof	Read in English/Arabic	Agriculture	AFB seen	Band	M. avium complex	Male	Mycobacteria	No		No	No	No	No	No symptoms and abnormal	No	No	No	Yes	Abnormal	064
682	60	Rural	NBR	Married	Wolof	Read in English/Arabic	Agriculture	AFB seen	No band		Male		No		No	No	No	No	No symptoms and abnormal	No	No	No	No	Abnormal	064
683	55	Rural	NBR	Widow/widower	Wolof	Read in English/Arabic	Dependent/Others	AFB seen	Band	Mixed cultures	Female	Mycobacteria	No		Yes	No	No	No	No symptoms and abnormal	No	No	No	No	Abnormal	064
684	75	Rural	NBR	Married	Wolof	Read in English/Arabic	Agriculture	AFB seen	Band	NTM inconclusive	Male	Mycobacteria	Yes	Cough<1wks	Yes	No	No	No	Symptoms and normal	No	No	No	Yes	Normal	064
685	25	Rural	NBR	Married	Wolof	Read in English/Arabic	Agriculture	AFB seen	Band	M. avium complex	Male	Mycobacteria	Yes	Cough 1-2 wks	Yes	No	Yes	No	Symptoms and normal	Yes	No	No	Yes	Normal	064
686	41	Rural	NBR	Married	Wolof	Read in English/Arabic	Agriculture	AFB seen	Band	M. fortuitum	Male	Mycobacteria	No		No	No	Yes	No	No symptoms and abnormal	No	No	No	Yes	Abnormal	064
687	15	Rural	NBR	Single	Wolof	Primary	Dependent/Others	AFB seen	No band		Male		Yes	Cough 1-2 wks	Yes	No	Yes	No	Symptoms and normal	No	No	No	No	Normal	064
688	20	Rural	NBR	Married	Wolof	Read in English/Arabic	Agriculture				Female		Yes	Cough 1-2 wks	Yes	No	Yes	No	Symptoms and normal	No	No	No		Normal	064
689	55	Rural	NBR	Married	Wolof	Read in English/Arabic	Agriculture	AFB seen	Band	Mixed cultures	Male	Mycobacteria	Yes	Cough<1wks	Yes	No	Yes	No	Symptoms and normal	Yes	No	No	No	Normal	064
690	63	Rural	NBR	Married	Wolof	Read in English/Arabic	Agriculture	AFB seen	Band	M. avium complex	Male	Mycobacteria	No		No	No	No	No	No symptoms and abnormal	No	No	No	Yes	Abnormal	064
691	41	Rural	NBR	Married	Fula	Primary	Agriculture	AFB seen	Band	M. avium complex	Male	Mycobacteria	No		No	No	Yes	No	No symptoms and abnormal	No	No	No	Yes	Abnormal	064
692	40	Rural	NBR	Married	Fula	Read in English/Arabic	Agriculture	AFB seen	No band		Female		Yes	Cough<1wks	Yes	No	Yes	No	Symptoms and normal	No	No	No	No	Normal	064
693	60	Rural	NBR	Married	Fula	Read in English/Arabic	Agriculture	AFB seen	No band		Male		No		No	No	No	No	No symptoms and abnormal	No	No	No	Yes	Abnormal	064
694	68	Rural	LRR	Married	Mandinka	Read in English/Arabic	Dependent/Others	AFB seen	Band	M. flavascens	Female	Mycobacteria	No		No	No	No	No	No symptoms and abnormal	No	No	No	Yes	Abnormal	066
695	50	Rural	LRR	Married	Other	Other	Service worker	AFB seen	No band		Male		No		No	No	No	No	No symptoms and abnormal	No	No	Yes	No	Abnormal	066
696	70	Rural	LRR	Married	Mandinka	Read in English/Arabic	Agriculture	AFB seen	Band	MTBC	Female	Mycobacteria	No		No	No	No	No	No symptoms and abnormal	No	No	No	No	Abnormal	066
697	60	Rural	LRR	Married	Mandinka	Read in English/Arabic	Agriculture				Male		No		No	No	No	No	No symptoms and abnormal	No	No	No		Abnormal	066
698	60	Rural	LRR	Married	Mandinka	Read in English/Arabic	Agriculture				Female		No		Yes	No	Yes	No	Symptoms and abnormal	No	No	No		Abnormal	066
699	69	Rural	LRR	Widow/widower	Mandinka	Read in English/Arabic	Dependent/Others				Female		No		No	No	No	No	No symptoms and abnormal	No	No	No		Abnormal	066
700	71	Rural	LRR	Married	Fula	Read in English/Arabic	Agriculture				Male		No		No	No	No	Yes	Symptoms and normal	Yes	No	No		Normal	066
701	57	Rural	LRR	Married	Mandinka	Read in English/Arabic	Service worker	AFB seen	No band		Male		No		No	No	No	No	No symptoms and abnormal	No	No	No	No	Abnormal	066
702	100	Rural	LRR	Widow/widower	Mandinka	Read in English/Arabic	Dependent/Others	AFB seen	Band	Mixed cultures	Female	Mycobacteria	No		Yes	No	No	No	No symptoms and abnormal	No	No	No	No	Abnormal	066
703	75	Rural	LRR	Married	Mandinka	Read in English/Arabic	Dependent/Others	AFB seen	No band		Female		No		No	No	No	No	No symptoms and abnormal	No	No	No	No	Abnormal	066
704	74	Rural	LRR	Single	Mandinka	Read in English/Arabic	Dependent/Others				Female		No		No	No	No	Yes	Symptoms and abnormal	Yes	No	No		Abnormal	066
705	80	Rural	LRR	Widow/widower	Mandinka	Read in English/Arabic	Dependent/Others				Female		No		No	No	No	No	No symptoms and abnormal	No	No	Yes		Abnormal	066
706	80	Rural	LRR	Married	Mandinka	Read in English/Arabic	Professional				Male		Yes	Cough>=2wks	Yes	No	Yes	Yes	Symptoms and abnormal	Yes	No	No		Abnormal	066
707	49	Rural	LRR	Married	Mandinka	Read in English/Arabic	Agriculture				Female		No		No	No	No	No	No symptoms and abnormal	No	No	No		Abnormal	066
708	30	Rural	LRR	Married	Fula	Other	Service worker	AFB seen	No band		Female		No		Yes	No	No	No	Symptoms and normal	Yes	No	No	No	Normal	068
709	60	Rural	LRR	Married	Fula	Read in English/Arabic	Agriculture	AFB seen	Band	M. avium complex	Female	Mycobacteria	Yes	Cough 1-2 wks	Yes	No	Yes	No	Symptoms and normal	Yes	No	No	Yes	Normal	068
710	18	Rural	LRR	Single	Fula	Read in English/Arabic	Dependent/Others	AFB seen	No band		Male		Yes	Cough 1-2 wks	No	No	Yes	No	Symptoms and normal	Yes	No	No	No	Normal	068
711	40	Rural	LRR	Married	Fula	Read in English/Arabic	Agriculture	AFB seen	No band		Female		No		No	No	No	No	No symptoms and abnormal	No	No	No	No	Abnormal	068
712	32	Rural	LRR	Married	Fula	Primary	Agriculture				Female		Yes	Cough 1-2 wks	No	No	Yes	No	Symptoms and abnormal	No	No	No		Abnormal	068
713	50	Rural	LRR	Seperated/Divorsed	Fula	Read in English/Arabic	Agriculture	AFB seen	No band		Male		No		No	No	No	No	No symptoms and abnormal	No	No	No	No	Abnormal	068
714	25	Rural	LRR	Married	Fula	Read in English/Arabic	Agriculture				Female		Yes	Cough 1-2 wks	Yes	No	Yes	No	Symptoms and normal	Yes	No	No		Normal	068
715	45	Rural	LRR	Married	Fula	Read in English/Arabic	Agriculture	AFB seen	No band		Male		Yes	Cough<1wks	No	No	No	No	No symptoms and abnormal	No	No	No	No	Abnormal	068
716	50	Rural	LRR	Widow/widower	Fula	Read in English/Arabic	Dependent/Others				Female		Yes	Cough<1wks	No	Yes	No	No	Symptoms and abnormal	No	No	No		Abnormal	069
717	50	Rural	LRR	Single	Fula	Read in English/Arabic	Agriculture				Female		No		No	No	No	No	No symptoms and abnormal	Yes	No	No		Abnormal	069
718	64	Rural	LRR	Married	Fula	Read in English/Arabic	Agriculture	AFB seen	No band		Male		No		No	No	No	No	No symptoms and abnormal	No	No	No	No	Abnormal	069
719	62	Rural	LRR	Married	Fula	Read in English/Arabic	Professional				Male		No		No	No	No	No	No symptoms and abnormal	No	No	No		Abnormal	069
720	43	Rural	LRR	Married	Mandinka	Read in English/Arabic	Professional	AFB seen	No band		Male		No		No	No	No	No	No symptoms and abnormal	No	No	Yes	No	Abnormal	069
721	60	Rural	LRR	Widow/widower	Mandinka	Read in English/Arabic	Dependent/Others	AFB seen	No band		Female		No		No	No	No	Yes	No symptoms and abnormal	No	No	No	No	Abnormal	069
722	55	Rural	LRR	Single	Mandinka	Read in English/Arabic	Agriculture	AFB seen	No band		Female		No		Yes	No	Yes	Yes	Symptoms and abnormal	No	No	No	No	Abnormal	069
723	60	Rural	LRR	Widow/widower	Mandinka	Read in English/Arabic	Dependent/Others	AFB seen	No band		Female		No		No	No	No	No	No symptoms and abnormal	No	No	No	No	Abnormal	069
724	50	Rural	LRR	Married	Mandinka	Read in English/Arabic	Agriculture	AFB seen	No band		Female		No		No	No	Yes	Yes	Symptoms and abnormal	No	No	No	No	Abnormal	069
725	62	Rural	LRR	Single	Mandinka	Read in English/Arabic	Agriculture	AFB seen	No band		Female		No		No	No	No	No	No symptoms and abnormal	No	No	No	No	Abnormal	069
726	55	Rural	LRR	Married	Mandinka	Read in English/Arabic	Service worker	AFB seen	No band		Male		Yes	Cough>=2wks	No	No	Yes	No	Symptoms and abnormal	No	No	No	No	Abnormal	069
727	76	Rural	URR	Married	Fula	Read in English/Arabic	Agriculture	AFB seen	No band		Male		No		Yes	No	Yes	Yes	Symptoms and abnormal	No	No	No	No	Abnormal	071
728	66	Rural	URR	Married	Fula	Read in English/Arabic	Agriculture	AFB seen	No band		Female		No		Yes	No	No	No	No symptoms and abnormal	No	No	No	No	Abnormal	071
729	80	Rural	URR	Married	Fula	Read in English/Arabic	Agriculture				Male		No		No	No	No	No	No symptoms and abnormal	Yes	No	No		Abnormal	071
730	73	Rural	URR	Married	Fula	Read in English/Arabic	Agriculture	AFB seen	No band		Male		Yes	Cough>=2wks	Yes	No	No	Yes	Symptoms and abnormal	Yes	No	No	No	Abnormal	071
731	20	Rural	URR	Married	Fula	Read in English/Arabic	Professional				Male		Yes	Cough 1-2 wks	No	No	Yes	Yes	Symptoms and normal	Yes	No	No		Normal	071
732	30	Rural	URR	Married	Fula	Read in English/Arabic	Agriculture				Female		No		Yes	No	No	Yes	Symptoms and normal	Yes	No	No		Normal	071
733	27	Rural	URR	Married	Fula	Primary	Service worker				Male		No		Yes	Yes	No	No	Symptoms and normal	Yes	No	No		Normal	071
734	76	Rural	URR	Single	Fula	Read in English/Arabic	Dependent/Others	AFB seen	No band		Male		Yes	Cough>=2wks	No	No	Yes	No	Symptoms and abnormal	No	No	No	No	Abnormal	071
735	40	Rural	URR	Married	Fula	Read in English/Arabic	Service worker	AFB seen	No band		Female		No		Yes	No	Yes	Yes	Symptoms and normal	Yes	No	No	No	Normal	071
736	45	Rural	URR	Married	Fula	Read in English/Arabic	Agriculture	AFB seen	Band	M. avium complex	Female	Mycobacteria	No		Yes	No	No	Yes	Symptoms and normal	No	No	No	Yes	Normal	071
737	56	Rural	URR	Married	Fula	Read in English/Arabic	Agriculture	AFB seen	No band		Male		No		No	No	No	Yes	No symptoms and abnormal	No	No	No	No	Abnormal	071
738	29	Rural	URR	Single	Other	Read in English/Arabic	Agriculture	AFB seen	Band	NTM inconclusive	Male	Mycobacteria	No		Yes	No	Yes	Yes	Symptoms and normal	Yes	No	No	Yes	Normal	071
739	78	Rural	URR	Single	Mandinka	Read in English/Arabic	Dependent/Others				Female		No		Yes	No	Yes	Yes	Symptoms and normal	No	No	No	No	Normal	071
740	68	Rural	URR	Married	Mandinka	Read in English/Arabic	Dependent/Others	AFB seen	No band		Male		Yes	Cough>=2wks	Yes	No	Yes	Yes	Symptoms and abnormal	No	No	No	No	Abnormal	071
741	40	Rural	URR	Married	Other	Read in English/Arabic	Professional	AFB seen	No band		Male		Yes	Cough>=2wks	Yes	No	No	No	Symptoms and normal	No	No	Yes	Yes	Normal	071
742	75	Rural	URR		Other	Read in English/Arabic	Agriculture	AFB seen	Band	M. avium complex	Male	Mycobacteria	No		No	No	No	No	No symptoms and abnormal	No	No	No	Yes	Abnormal	071
743	80	Rural	URR	Widow/widower	Other	Read in English/Arabic	Dependent/Others	AFB seen	Band	Mixed cultures	Female	Mycobacteria	Yes	Cough>=2wks	Yes	Yes	Yes	Yes	Symptoms and abnormal	No	No	No	No	Abnormal	071
744	43	Rural	URR	Married	Fula	Read in English/Arabic	Service worker	AFB seen	Band	M. avium complex	Female	Mycobacteria	No		Yes	No	No	No	No symptoms and abnormal	No	No	No	Yes	Abnormal	071
745	65	Rural	URR	Widow/widower	Other	Read in English/Arabic	Professional	AFB seen	No band		Female		No		No	No	No	No	No symptoms and abnormal	No	No	No	Yes	Abnormal	071
746	71	Rural	URR	Married	Mandinka	Read in English/Arabic	Professional	AFB seen	No band		Female		Yes	Cough 1-2 wks	No	Yes	Yes	Yes	Symptoms and abnormal	No	No	No	No	Abnormal	071
747	85	Rural	URR	Widow/widower	Mandinka	Read in English/Arabic	Dependent/Others	AFB seen	Band	M. avium complex	Female	Mycobacteria	No		Yes	No	Yes	No	No symptoms and abnormal	No	No	No	Yes	Abnormal	071
748	61	Rural	URR	Married	Fula	Read in English/Arabic	Agriculture	AFB seen	Band	M. thermoresistible	Female	Mycobacteria	Yes	Cough<1wks	Yes	Yes	Yes	Yes	Symptoms and normal	Yes	No	No	Yes	Normal	071
749	39	Rural	URR	Married	Mandinka	Read in English/Arabic	Agriculture	AFB seen	Band	M. avium complex	Female	Mycobacteria	No		Yes	No	Yes	No	Symptoms and abnormal	Yes	No	No	Yes	Abnormal	071
750	66	Rural	URR	Married	Mandinka	Read in English/Arabic	Agriculture	AFB seen	Band	M. avium complex	Male	Mycobacteria	No		No	No	Yes	Yes	Symptoms and normal	Yes	No	No	Yes	Normal	071
751	40	Rural	URR	Married	Other	Read in English/Arabic	Agriculture	AFB seen	Band	M. fortuitum	Female	Mycobacteria	No		Yes	No	Yes	No	Symptoms and abnormal	No	No	No	Yes	Abnormal	071
752	42	Rural	URR	Married	Mandinka	Primary	Agriculture	AFB seen	No band		Male		No		Yes	No	Yes	No	Symptoms and normal	No	No	No	No	Normal	071
753	71	Rural	URR	Widow/widower	Mandinka	Read in English/Arabic	Dependent/Others				Female		No		Yes	No	Yes	Yes	Symptoms and normal	Yes	No	No		Normal	071
754	17	Rural	URR	Single	Mandinka	Primary	Dependent/Others				Male		Yes	Cough>=2wks	No	Yes	Yes	No	Symptoms and normal	No	No	No		Normal	071
755	30	Rural	URR	Married	Fula	Primary	Agriculture	AFB seen	Band	M. fortuitum	Female	Mycobacteria	No		Yes	No	Yes	Yes	Symptoms and abnormal	No	No	No	Yes	Abnormal	071
756	60	Rural	URR	Married	Mandinka	Read in English/Arabic	Agriculture	AFB seen	No band		Female		No		Yes	No	No	No	Symptoms and normal	Yes	No	No	No	Normal	071
757	18	Rural	URR	Single	Mandinka	Read in English/Arabic	Agriculture				Male		No		No	No	No	No	No symptoms and abnormal	No	No	No		Abnormal	072
758	46	Rural	URR	Married	Mandinka	Read in English/Arabic	Agriculture	AFB seen	Band	M. avium complex	Female	Mycobacteria	Yes	Cough 1-2 wks	Yes	Yes	No	No	Symptoms and normal	No	No	No	Yes	Normal	072
759	65	Rural	URR	Married	Mandinka	Read in English/Arabic	Agriculture	AFB seen	No band		Female		Yes	Cough<1wks	No	No	Yes	No	Symptoms and abnormal	No	No	No	No	Abnormal	072
760	43	Rural	URR	Married	Mandinka	Read in English/Arabic	Agriculture	AFB seen	Band	M. avium complex	Female	Mycobacteria	Yes	Cough>=2wks	Yes	No	No	No	Symptoms and normal	No	No	No	Yes	Normal	072
761	29	Rural	URR	Married	Mandinka	Read in English/Arabic	Agriculture	AFB seen	Band	Mixed cultures	Female	Mycobacteria	No		No	No	No	No	No symptoms and abnormal	No	No	No	No	Abnormal	072
762	75	Rural	URR	Married	Fula	Read in English/Arabic	Dependent/Others				Female		Yes	Cough>=2wks	No	No	Yes	No	Symptoms and abnormal	No	No	No		Abnormal	072
763	65	Rural	URR	Widow/widower	Other	Read in English/Arabic	Agriculture	AFB seen	Band	M. avium complex	Female	Mycobacteria	Yes	Unknown	Yes	No	Yes	Yes	Symptoms and normal	Yes	No	No	Yes	Normal	073
764	95	Rural	URR	Married	Other	Read in English/Arabic	Agriculture	AFB seen	No band		Male		Yes	Cough>=2wks	Yes	No	Yes	No	Symptoms and normal	No	No	No	No	Normal	073
765	23	Rural	URR	Married	Other	Read in English/Arabic	Service worker				Female		Yes	Cough<1wks	Yes	No	Yes	Yes	Symptoms and normal	Yes	No	No		Normal	073
766	47	Rural	URR	Widow/widower	Other	Read in English/Arabic	Agriculture	AFB seen	Band	NTM	Female	Mycobacteria	Yes	Cough<1wks	Yes	No	Yes	Yes	Symptoms and normal	No	No	No	Yes	Normal	073
767	72	Rural	URR	Married	Other	Read in English/Arabic	Agriculture	AFB seen	Band	M. avium complex	Male	Mycobacteria	No		No	No	No	No	No symptoms and abnormal	No	No	No	Yes	Abnormal	073
768	21	Rural	URR	Single	Other	Read in English/Arabic	Professional				Male		No		Yes	No	Yes	No	Symptoms and normal	Yes	No	No		Normal	073
769	41	Rural	URR	Widow/widower	Other	Read in English/Arabic	Dependent/Others	AFB seen	No band		Female		No		No	No	No	No	No symptoms and normal	No	No	No	No	Normal	073
770	43	Rural	URR	Married	Other	Read in English/Arabic	Agriculture	AFB seen	No band		Male		No		No	Yes	No	No	No symptoms and abnormal	No	No	No	No	Abnormal	073
771	55	Rural	URR	Widow/widower	Other	Read in English/Arabic	Agriculture	AFB seen	Band	Mixed cultures	Male	Mycobacteria	No		Yes	No	Yes	Yes	Symptoms and normal	No	No	No	No	Normal	073
772	50	Rural	URR	Widow/widower	Other	Read in English/Arabic	Agriculture				Female		Yes	Unknown	Yes	Yes	Yes	No	Symptoms and abnormal	Yes	No	No		Abnormal	073
773	21	Rural	URR	Single	Fula	Read in English/Arabic	Agriculture				Male		No		Yes	Yes	No	No	Symptoms and normal	No	No	No		Normal	073
774	79	Rural	URR	Married	Other	Read in English/Arabic	Agriculture				Female		No		Yes	No	No	No	No symptoms and abnormal	Yes	No	No		Abnormal	073
775	45	Rural	URR	Married	Other	Read in English/Arabic	Agriculture	AFB seen	No band		Male		No		Yes	No	No	No	No symptoms and abnormal	No	No	No	No	Abnormal	073
776	55	Rural	URR	Married	Other	Read in English/Arabic	Agriculture				Female		No		Yes	No	No	No	No symptoms and abnormal	Yes	No	No		Abnormal	074
777	60	Rural	URR	Married	Other	Read in English/Arabic	Agriculture				Male		No		No	No	No	No	No symptoms and abnormal	No	No	No		Abnormal	074
778	37	Rural	URR	Married	Other	Read in English/Arabic	Dependent/Others				Female		Yes	Cough<1wks	Yes	No	Yes	No	Symptoms and normal	Yes	No	No		Normal	074
779	52	Rural	URR	Married	Other	Read in English/Arabic	Agriculture	AFB seen	Band	M. avium complex	Male	Mycobacteria	No		Yes	No	No	No	No symptoms and abnormal	No	No	No	Yes	Abnormal	074
780	65	Rural	URR	Married	Other	Read in English/Arabic	Dependent/Others	AFB seen	Band	M. avium complex	Male	Mycobacteria	No		No	No	Yes	Yes	Symptoms and abnormal	No	No	No	Yes	Abnormal	074
781	52	Rural	URR	Married	Other	Read in English/Arabic	Agriculture				Male		Yes	Cough 1-2 wks	Yes	Yes	No	Yes	Symptoms and normal	No	No	No		Normal	074
782	65	Rural	URR	Married	Other	Read in English/Arabic	Agriculture	AFB seen	No band		Female		No		No	No	Yes	No	No symptoms and abnormal	No	No	No	No	Abnormal	074
783	35	Rural	URR	Married	Other	Read in English/Arabic	Dependent/Others				Female		Yes	Cough<1wks	Yes	Yes	Yes	No	Symptoms and normal	No	Yes	No		Normal	074
784	59	Rural	URR	Married	Other	Read in English/Arabic	Dependent/Others	AFB seen	No band		Female		No		Yes	Yes	No	Yes	Symptoms and normal	No	No	No	No	Normal	074
785	55	Rural	URR	Married	Other	Read in English/Arabic	Dependent/Others	AFB seen	No band		Male		No		Yes	No	Yes	Yes	Symptoms and abnormal	No	No	No	No	Abnormal	074
786	22	Rural	URR	Single	Wolof	Other	Professional				Female		No		No	No	No	No	No symptoms and abnormal	No	No	No		Abnormal	074
787	38	Rural	URR	Married	Fula	Primary	Agriculture				Male		Yes	Cough>=2wks	No	No	No	No	Symptoms and abnormal	No	No	No		Abnormal	075
788	73	Rural	URR	Widow/widower	Fula	Read in English/Arabic	Dependent/Others	AFB seen	No band		Female		Yes	Cough>=2wks	No	No	Yes	No	Symptoms and abnormal	No	No	No	No	Abnormal	075
789	33	Rural	URR	Married	Fula	Read in English/Arabic	Dependent/Others	AFB seen	No band		Female		Yes	Cough<1wks	Yes	No	No	Yes	Symptoms and abnormal	No	No	No	No	Abnormal	075
790	89	Rural	URR	Widow/widower	Fula	Read in English/Arabic	Dependent/Others	AFB seen	No band		Female		No		No	No	No	No	No symptoms and abnormal	No	No	No	No	Abnormal	075
791	25	Rural	URR	Married	Fula	Read in English/Arabic	Agriculture	AFB seen	No band		Female		No		Yes	Yes	No	No	No symptoms and abnormal	No	No	No	No	Abnormal	075
792	50	Rural	URR	Married	Mandinka	Primary	Dependent/Others	AFB seen	Band	NTM	Female	Mycobacteria	No		Yes	Yes	Yes	Yes	Symptoms and abnormal	No	No	No	Yes	Abnormal	075
793	50	Rural	URR	Married	Fula	Read in English/Arabic	Agriculture	AFB seen	No band		Male		No		Yes	No	Yes	No	Symptoms and abnormal	No	No	No	No	Abnormal	075
794	50	Rural	URR	Married	Other	Read in English/Arabic	Dependent/Others	AFB seen	Band	M. brumae - like	Female	Mycobacteria	No		Yes	No	No	No	Symptoms and normal	Yes	No	No	Yes	Normal	076
795	65	Rural	URR	Widow/widower	Other	Read in English/Arabic	Dependent/Others				Female		No		Yes	No	Yes	No	Symptoms and normal	Yes	No	No	Yes	Normal	076
796	19	Rural	URR	Single	Other	Read in English/Arabic	Dependent/Others	AFB seen	No band		Male		Yes	Cough>=2wks	No	No	No	No	Symptoms and normal	Yes	No	No	No	Normal	076
797	49	Rural	URR	Married	Fula	Read in English/Arabic	Dependent/Others				Female		No		Yes	No	Yes	No	Symptoms and normal	Yes	No	No		Normal	077
798	18	Rural	URR	Married	Other	Primary	Dependent/Others				Female		Yes	Cough<1wks	Yes	No	No	No	Symptoms and normal	Yes	No	No		Normal	077
799	51	Rural	URR	Married	Mandinka	Read in English/Arabic	Agriculture				Female		No		No	No	No	No	No symptoms and abnormal	No	No	No		Abnormal	077
800	56	Rural	URR	Married	Mandinka	Read in English/Arabic	Professional	AFB seen	No band		Male		No		No	No	No	No	No symptoms and abnormal	No	No	Yes	No	Abnormal	077
801	23	Rural	URR	Married	Fula	Other	Dependent/Others				Female		No		Yes	No	Yes	Yes	Symptoms and normal	No	No	No		Normal	077
802	61	Rural	URR	Married	Fula	Read in English/Arabic	Agriculture				Male		No		No	No	Yes	No	No symptoms and abnormal	No	No	Yes		Abnormal	077
803	51	Rural	URR	Married	Fula	Read in English/Arabic	Professional				Male		Yes	Cough 1-2 wks	Yes	No	No	Yes	Symptoms and normal	No	No	No		Normal	077
804	15	Rural	URR	Single	Fula	Primary	Dependent/Others	AFB seen	Band	M. nonchromogenicum	Female	Mycobacteria	Yes	Cough 1-2 wks	Yes	No	No	Yes	Symptoms and normal	No	No	No	Yes	Normal	077
805	42	Rural	URR	Married	Fula	Read in English/Arabic	Agriculture	AFB seen	Band	M. terrae	Female	Mycobacteria	No		Yes	No	Yes	Yes	Symptoms and abnormal	No	No	No	Yes	Abnormal	077
806	40	Rural	URR	Married	Fula	Read in English/Arabic	Dependent/Others				Female		Yes	Cough<1wks	Yes	No	No	No	Symptoms and normal	No	No	No		Normal	077
807	65	Rural	URR	Single	Mandinka	Read in English/Arabic	Service worker				Female		Yes	Cough>=2wks	No	No	Yes	No	Symptoms and abnormal	Yes	No	No		Abnormal	077
808	18	Rural	URR	Married	Mandinka	Other	Dependent/Others				Female		No		No	No	Yes	No	Symptoms and abnormal	Yes	No	No		Abnormal	077
809	19	Rural	URR	Single	Mandinka	Other	Dependent/Others	AFB seen	No band		Female		Yes	Cough 1-2 wks	Yes	No	Yes	Yes	Symptoms and normal	No	No	No	No	Normal	077
810	33	Rural	URR	Married	Fula	Primary	Professional				Male		No		No	No	No	No	No symptoms and abnormal	No	No	Yes		Abnormal	077
811	19	Rural	URR	Married	Mandinka	Primary	Dependent/Others				Male		No		No	No	Yes	Yes	Symptoms and normal	No	No	No		Normal	077
812	45	Rural	URR	Married	Mandinka	Read in English/Arabic	Dependent/Others	AFB seen	Band	M. avium complex	Female	Mycobacteria	No		No	No	No	No	No symptoms and abnormal	No	No	No	Yes	Abnormal	078
813	62	Rural	URR	Married	Mandinka	Read in English/Arabic	Agriculture				Male		Yes	Cough>=2wks	Yes	Yes	Yes	Yes	Symptoms and normal	Yes	No	No		Normal	078
814	45	Rural	URR	Single	Mandinka	Read in English/Arabic	Dependent/Others	AFB seen	No band		Female		Yes	Cough>=2wks	Yes	No	Yes	No	Symptoms and normal	No	No	No	No	Normal	078
815	75	Rural	URR	Married	Other	Read in English/Arabic	Agriculture				Male		Yes	Cough>=2wks	Yes	No	No	No	Symptoms and abnormal	No	No	No		Abnormal	078
816	50	Rural	URR	Married	Mandinka	Read in English/Arabic	Dependent/Others	AFB seen	Band	M. avium complex	Female	Mycobacteria	No		No	No	No	No	No symptoms and abnormal	No	No	No	Yes	Abnormal	078
817	45	Rural	URR	Married	Mandinka	Read in English/Arabic	Dependent/Others				Female		No		No	No	Yes	Yes	Symptoms and normal	No	No	No	No	Normal	078
818	75	Rural	URR	Married	Mandinka	Read in English/Arabic	Dependent/Others	AFB seen	No band		Female		Yes	Cough<1wks	Yes	Yes	Yes	Yes	Symptoms and abnormal	Yes	No	No	No	Abnormal	078
819	52	Rural	URR	Widow/widower	Mandinka	Read in English/Arabic	Dependent/Others				Female		No		No	No	Yes	No	No symptoms and abnormal	No	No	No		Abnormal	078
820	80	Rural	URR	Married	Mandinka	Read in English/Arabic	Agriculture	AFB seen	No band		Male		Yes	Cough>=2wks	Yes	No	No	No	Symptoms and normal	Yes	Yes	No	No	Normal	078
821	65	Rural	URR	Single	Mandinka	Read in English/Arabic	Dependent/Others				Female		Yes	Cough>=2wks	No	No	Yes	No	Symptoms and abnormal	No	No	No		Abnormal	078
822	40	Rural	URR	Married	Mandinka	Read in English/Arabic	Dependent/Others	AFB seen	No band		Female		No		Yes	No	Yes	No	Symptoms and normal	No	No	No	No	Normal	078
823	45	Rural	URR	Married	Mandinka	Read in English/Arabic	Dependent/Others	AFB seen	Band	M. avium complex	Female	Mycobacteria	No		Yes	Yes	Yes	Yes	Symptoms and normal	Yes	No	No	Yes	Normal	078
824	70	Rural	URR	Single	Mandinka	Read in English/Arabic	Dependent/Others				Male		No		No	No	No	No	No symptoms and abnormal	No	No	No		Abnormal	078
825	80	Rural	URR	Married	Mandinka	Read in English/Arabic	Dependent/Others	AFB seen	No band		Male		No		Yes	No	No	Yes	Symptoms and abnormal	Yes	No	No	No	Abnormal	078
826	60	Rural	URR	Married	Mandinka	Read in English/Arabic	Dependent/Others				Female		Yes	Cough>=2wks	No	No	Yes	Yes	Symptoms and normal	No	No	No		Normal	078
827	35	Rural	URR	Married	Mandinka	Read in English/Arabic	Dependent/Others	AFB seen	Band	M. fortuitum	Female	Mycobacteria	No		Yes	No	Yes	Yes	Symptoms and normal	No	No	No	Yes	Normal	078
828	25	Rural	URR	Single	Mandinka	Read in English/Arabic	Agriculture	AFB seen	Band	NTM inconclusive	Female	Mycobacteria	No		No	No	No	No	No symptoms and normal	No	No	No	Yes	Normal	078
829	65	Rural	URR	Married	Mandinka	Read in English/Arabic	Dependent/Others	AFB seen	Band	Mixed cultures	Female	Mycobacteria	No		No	No	No	No	No symptoms and abnormal	No	No	No	No	Abnormal	078
830	25	Rural	URR	Married	Mandinka	Read in English/Arabic	Agriculture	AFB seen	No band		Male		No		Yes	No	Yes	No	Symptoms and normal	Yes	No	No	No	Normal	078
831	20	Rural	URR	Married	Other	Read in English/Arabic	Dependent/Others				Female		No		No	No	No	No	No symptoms and abnormal	No	No	No		Abnormal	079
832	67	Rural	URR	Married	Other	Read in English/Arabic	Agriculture	AFB seen	Band	M. avium complex	Male	Mycobacteria	No		No	No	No	No	No symptoms and abnormal	No	No	No	Yes	Abnormal	079
833	31	Rural	URR	Married	Other	Read in English/Arabic	Dependent/Others	AFB seen	Band	NTM	Female	Mycobacteria	No		Yes	No	No	Yes	Symptoms and normal	Yes	No	No	Yes	Normal	079
834	25	Rural	URR	Married	Other	Read in English/Arabic	Dependent/Others	AFB seen	No band		Female		No		Yes	Yes	No	No	Symptoms and normal	Yes	No	No	No	Normal	079
835	70	Rural	URR	Widow/widower	Other	Read in English/Arabic	Dependent/Others	AFB seen	Band	M. avium complex	Female	Mycobacteria	No		No	No	No	No	No symptoms and abnormal	No	No	No	Yes	Abnormal	079
836	40	Rural	URR	Married	Other	Read in English/Arabic	Dependent/Others	AFB seen	Band	M. thermoresistible	Female	Mycobacteria	Yes	Cough 1-2 wks	Yes	Yes	Yes	No	Symptoms and normal	No	No	No	Yes	Normal	079
837	35	Rural	URR	Married	Other	Read in English/Arabic	Dependent/Others				Female		No		Yes	No	Yes	No	Symptoms and normal	No	No	No		Normal	079
838	40	Rural	URR	Married	Other	Read in English/Arabic	Dependent/Others	AFB seen	Band	NTM	Female	Mycobacteria	Yes	Cough>=2wks	Yes	No	Yes	No	Symptoms and abnormal	No	No	No	Yes	Abnormal	079
839	20	Rural	URR	Married	Other	Read in English/Arabic	Dependent/Others				Female		Yes	Cough 1-2 wks	Yes	No	Yes	No	Symptoms and abnormal	No	No	No		Abnormal	079
840	89	Rural	URR	Married	Other	Read in English/Arabic	Agriculture				Male		No		No	No	No	No	No symptoms and abnormal	No	No	No		Abnormal	079
841	29	Rural	URR	Married	Fula	Read in English/Arabic	Professional				Male		Yes	Cough<1wks	Yes	No	Yes	Yes	Symptoms and normal	No	Yes	No		Normal	079
842	60	Rural	URR	Married	Other	Read in English/Arabic	Dependent/Others				Female		No		Yes	Yes	Yes	No	Symptoms and normal	No	No	No		Normal	079
843	48	Rural	URR	Married	Other	Read in English/Arabic	Dependent/Others				Female		Yes	Cough<1wks	Yes	Yes	Yes	Yes	Symptoms and normal	No	No	No		Normal	079
844	65	Rural	URR	Widow/widower	Other	Read in English/Arabic	Dependent/Others	AFB seen	No band		Female		No		Yes	No	Yes	Yes	Symptoms and normal	Yes	No	No	No	Normal	079
845	23	Rural	URR	Married	Other	Read in English/Arabic	Dependent/Others				Female		No		Yes	No	Yes	Yes	Symptoms and normal	No	No	No		Normal	079
846	35	Rural	URR	Married	Other	Read in English/Arabic	Dependent/Others				Female		No		Yes	No	Yes	Yes	Symptoms and normal	No	No	No		Normal	079
847	24	Rural	URR	Single	Other	Read in English/Arabic	Agriculture	AFB seen	No band		Male		Yes	Cough 1-2 wks	Yes	No	Yes	No	Symptoms and normal	Yes	No	No	No	Normal	080
848	17	Rural	URR	Single	Other	Read in English/Arabic	Dependent/Others	AFB seen	No band		Male		Yes	Cough>=2wks	Yes	No	Yes	No	Symptoms and normal	No	No	No	No	Normal	080
849	55	Rural	URR	Married	Other	Read in English/Arabic	Dependent/Others				Female		No		No	No	No	No	No symptoms and abnormal	No	No	No		Abnormal	080
850	36	Urban	GBR	Married	Fula	Other	Professional				Male		Yes	Cough<1wks	No	No	No	No	No symptoms and abnormal	No	No	No		Abnormal	083
851	60	Urban	GBR	Married	Mandinka	Read in English/Arabic	Dependent/Others	No AFB seen	No band		Male		Yes	Cough>=2wks	No	No	No	No	Symptoms and abnormal	No	No	No	No	Abnormal	084
852	53	Urban	GBR	Married	Mandinka	Read in English/Arabic	Agriculture	No AFB seen	No band		Female		No		No	No	Yes	No	No symptoms and abnormal	No	No	Yes	No	Abnormal	084
853	65	Urban	GBR	Married	Mandinka	Read in English/Arabic	Dependent/Others	No AFB seen	No band		Female		No		No	No	Yes	No	No symptoms and abnormal	No	No	No	No	Abnormal	084
854	90	Urban	GBR	Married	Fula	Read in English/Arabic	Dependent/Others	AFB seen			Male		Yes	Cough 1-2 wks	Yes	No	Yes	No	Symptoms and abnormal	Yes	No	No	No	Abnormal	085
855	37	Urban	GBR	Married	Mandinka	Read in English/Arabic	Dependent/Others				Female		No		Yes	No	No	No	No symptoms and abnormal	No	No	No		Abnormal	085
856	65	Urban	GBR	Widow/widower	Mandinka	Read in English/Arabic	Dependent/Others	No AFB seen			Female		No		Yes	No	No	Yes	Symptoms and abnormal	Yes	No	No	No	Abnormal	085
857	75	Urban	GBR	Married	Other	Read in English/Arabic	Agriculture	No AFB seen			Male		No		Yes	No	No	No	No symptoms and abnormal	No	No	No	No	Abnormal	085
858	49	Urban	GBR	Married	Other	Read in English/Arabic	Professional	AFB seen			Male		No		No	No	No	No	No symptoms and abnormal	No	No	No	No	Abnormal	085
859	65	Urban	GBR	Married	Other	Read in English/Arabic	Dependent/Others				Female		No		No	No	No	No	No symptoms and abnormal	No	No	No		Abnormal	085
860	50	Urban	GBR	Seperated/Divorsed	Wolof	Primary	Professional	No AFB seen			Female		No		No	No	No	No	No symptoms and abnormal	No	No	No	No	Abnormal	085
861	100	Urban	GBR	Widow/widower	Other	Read in English/Arabic	Dependent/Others	No AFB seen			Female		Yes	Cough>=2wks	Yes	No	Yes	Yes	Symptoms and normal	Yes	No	No	No	Normal	085
862	60	Urban	GBR	Married	Mandinka	Read in English/Arabic	Professional	No AFB seen			Male		No		No	No	Yes	No	No symptoms and abnormal	No	No	No	No	Abnormal	085
863	60	Urban	GBR	Widow/widower	Mandinka	Read in English/Arabic	Dependent/Others				Female		No		No	No	No	No	No symptoms and abnormal	Yes	No	No		Abnormal	085
864	50	Urban	GBR	Married	Mandinka	Read in English/Arabic	Professional	No AFB seen	No band		Male		Yes	Cough<1wks	No	No	No	No	No symptoms and abnormal	No	No	No	No	Abnormal	085
865	40	Urban	GBR	Single	Mandinka	Read in English/Arabic	Professional				Male		Yes	Cough>=2wks	No	No	No	No	Symptoms and abnormal	No	No	Yes		Abnormal	085
866	60	Urban	GBR	Married	Other	Primary	Service worker	No AFB seen			Male		No		No	No	No	No	No symptoms and abnormal	No	No	No	No	Abnormal	085
867	70	Urban	WCR	Married	Mandinka	Read in English/Arabic	Dependent/Others	AFB seen	Band	M. avium complex	Female	Mycobacteria	Yes	Cough 1-2 wks	Yes	Yes	Yes	No	Symptoms and normal	No	No	No	Yes	Normal	086
868	19	Urban	WCR	Married	Mandinka	Other	Dependent/Others	AFB seen	No band		Female		Yes	Cough 1-2 wks	No	No	Yes	No	Symptoms and normal	Yes	No	No	No	Normal	086
869	75	Urban	WCR	Single	Fula	Read in English/Arabic	Dependent/Others	AFB seen	No band		Male		No		No	No	No	No	No symptoms and abnormal	No	No	No	No	Abnormal	086
870	50	Urban	WCR	Married	Mandinka	Read in English/Arabic	Dependent/Others	AFB seen	No band		Female		Yes	Cough>=2wks	Yes	No	Yes	No	Symptoms and abnormal	No	No	No	No	Abnormal	086
871	80	Urban	WCR	Married	Mandinka	Read in English/Arabic	Dependent/Others				Male		No		No	No	No	No	No symptoms and abnormal	No	No	No		Abnormal	086
872	64	Rural	WCR	Widow/widower	Mandinka	Read in English/Arabic	Professional				Female		Yes	Cough 1-2 wks	Yes	No	Yes	No	Symptoms and normal	Yes	No	No		Normal	087
873	28	Rural	WCR	Married	Mandinka	Primary	Dependent/Others				Female		Yes	Cough>=2wks	Yes	No	Yes	No	Symptoms and normal	Yes	No	No		Normal	087
874	59	Rural	WCR	Married	Mandinka	Read in English/Arabic	Dependent/Others				Female		Yes	Cough>=2wks	No	No	No	No	Symptoms and normal	No	No	No		Normal	087
875	25	Rural	WCR	Married	Mandinka	Read in English/Arabic	Agriculture				Female		Yes	Cough>=2wks	No	No	Yes	No	Symptoms and normal	No	No	No		Normal	087
876	70	Rural	WCR	Married	Mandinka	Read in English/Arabic	Agriculture				Male		Yes	Cough 1-2 wks	Yes	No	No	No	No symptoms and abnormal	No	No	No		Abnormal	087
877	53	Rural	WCR	Married	Fula	Read in English/Arabic	Dependent/Others				Male		Yes		Yes	No	Yes	No	Symptoms and normal	Yes	Yes	No		Normal	087
878	24	Urban	NBR	Single	Fula	Primary	Dependent/Others				Male		Yes	Cough 1-2 wks	Yes	No	No	No	Symptoms and normal	Yes	No	No		Normal	092
879	30	Urban	NBR	Married	Fula	Read in English/Arabic	Dependent/Others	AFB seen	Band	M. avium complex	Female	Mycobacteria	No		No	No	No	No	No symptoms and abnormal	No	No	No	Yes	Abnormal	092
880	36	Urban	NBR	Married	Fula	Read in English/Arabic	Dependent/Others				Female		No		Yes	No	No	No	Symptoms and normal	Yes	No	No		Normal	092
881	60	Urban	LRR	Married	Fula	Read in English/Arabic	Professional				Female		Yes	Cough<1wks	No	No	No	No	No symptoms and abnormal	No	No	No		Abnormal	095
882	36	Urban	LRR	Widow/widower	Other	Read in English/Arabic	Professional	AFB seen	Band	M. nonchromogenicum	Female	Mycobacteria	No		Yes	No	Yes	No	Symptoms and normal	Yes	No	No	Yes	Normal	095
883	18	Urban	LRR	Married	Fula	Read in English/Arabic	Dependent/Others	AFB seen	No band		Female		Yes	Cough<1wks	Yes	No	Yes	No	Symptoms and normal	Yes	No	No	No	Normal	095
884	40	Rural	URR	Married	Mandinka	Read in English/Arabic	Agriculture				Female		Yes	Cough<1wks	No	No	Yes	No	Symptoms and normal	No	No	No		Normal	098
885	26	Rural	URR	Married	Mandinka	Read in English/Arabic	Agriculture				Female		No		No	Yes	Yes	Yes	Symptoms and normal	Yes	No	No		Normal	098
886	76	Rural	URR	Married	Mandinka	Read in English/Arabic	Agriculture	AFB seen	No band		Male		Yes	Cough 1-2 wks	No	No	No	Yes	Symptoms and abnormal	No	No	No	No	Abnormal	098
887	65	Rural	URR	Married	Mandinka	Read in English/Arabic	Agriculture	AFB seen	No band		Female		Yes	Cough<1wks	Yes	No	Yes	No	Symptoms and normal	Yes	No	No	No	Normal	098
888	60	Rural	URR	Married	Mandinka	Read in English/Arabic	Agriculture				Female		No		Yes	Yes	Yes	No	Symptoms and abnormal	No	No	No		Abnormal	098
889	48	Rural	URR	Married	Mandinka	Read in English/Arabic	Agriculture				Female		No		Yes	No	No	No	No symptoms and abnormal	No	No	No		Abnormal	098
890	65	Rural	URR	Married	Mandinka	Read in English/Arabic	Agriculture				Female		No		No	No	No	Yes	Symptoms and normal	Yes	No	No		Normal	098
891	26	Rural	URR	Married	Mandinka	Read in English/Arabic	Agriculture				Female		No		No	No	No	No	No symptoms and abnormal	No	No	No		Abnormal	098
892	33	Rural	URR	Married	Fula	Read in English/Arabic	Professional	AFB seen	Band	NTM	Male	Mycobacteria	No		Yes	No	Yes	No	Symptoms and normal	Yes	No	No	Yes	Normal	098
893	65	Rural	URR	Married	Other	Read in English/Arabic	Agriculture				Male		Yes	Cough 1-2 wks	Yes	No	Yes	No	Symptoms and normal	No	No	No		Normal	098
894	16	Rural	URR	Married	Other	Primary	Agriculture	AFB seen	No band		Female		Yes	Cough<1wks	Yes	Yes	No	No	Symptoms and normal	No	No	No	No	Normal	098
895	25	Rural	URR	Married	Other	Read in English/Arabic	Professional	AFB seen	No band		Male		Yes	Cough>=2wks	Yes	No	Yes	Yes	Symptoms and normal	No	No	No	No	Normal	098
896	38	Rural	URR	Married	Other	Read in English/Arabic	Service worker				Male		No		No	No	No	No	No symptoms and abnormal	No	No	No		Abnormal	098
897	24	Rural	URR	Single	Other	Read in English/Arabic	Agriculture				Male		Yes	Cough<1wks	No	No	Yes	Yes	Symptoms and normal	No	No	No		Normal	098
898	17	Rural	URR	Single	Other	Read in English/Arabic	Agriculture				Male		Yes	Cough>=2wks	No	No	No	No	Symptoms and normal	No	No	No		Normal	098
899	56	Rural	URR	Married	Other	Read in English/Arabic	Agriculture	AFB seen	No band		Female		No		No	No	No	No	No symptoms and abnormal	No	No	No	No	Abnormal	098
900	15	Rural	URR	Married	Other	Read in English/Arabic	Dependent/Others				Female		Yes	Cough 1-2 wks	Yes	No	Yes	Yes	Symptoms and normal	Yes	No	No		Normal	098
901	80	Rural	URR	Married	Mandinka	Read in English/Arabic	Agriculture				Male		Yes	Cough>=2wks	No	No	Yes	No	Symptoms and abnormal	No	No	No		Abnormal	098
902	70	Rural	URR	Married	Other	Read in English/Arabic	Agriculture	AFB seen	No band		Female		No		Yes	Yes	Yes	Yes	Symptoms and abnormal	Yes	No	No	No	Abnormal	098
903	76	Rural	URR	Married	Other	Read in English/Arabic	Dependent/Others				Female		Yes	Cough>=2wks	No	Yes	Yes	Yes	Symptoms and abnormal	No	No	No		Abnormal	098
